# Supplementary material for: 1-(4-Meth­oxy­benzyl­idene)-4-methyl­thiosemicarbazide
Source: Acta Crystallogr Sect E Struct Rep Online. 2010 Oct 9;66(Pt 11):o2728. doi: 10.1107/S1600536810038882 (PMC3009075; doi:10.1107/S1600536810038882)
Supplement: Supplementary file 2 [file e-66-o2728-Isup2.hkl]

# 
# h,k,l, Fc-squared, Fo-squared, sigma(Fo-squared) and status flag 
# 
data_I
_shelx_title ' z2 in Pbca' 
_shelx_refln_list_code          4 
_shelx_F_calc_maximum      241.02 
_exptl_crystal_F_000       944.00 
_reflns_d_resolution_high  0.7701 
 
loop_ 
 _symmetry_equiv_pos_as_xyz 
 'x, y, z' 
 '-x+1/2, -y, z+1/2' 
 '-x, y+1/2, -z+1/2' 
 'x+1/2, -y+1/2, -z' 
 '-x, -y, -z' 
 'x-1/2, y, -z-1/2' 
 'x, -y-1/2, z-1/2' 
 '-x-1/2, y-1/2, z' 
 
_cell_length_a    13.3972 
_cell_length_b     9.1271 
_cell_length_c    18.7985 
_cell_angle_alpha  90.000 
_cell_angle_beta   90.000 
_cell_angle_gamma  90.000 
 
_shelx_F_squared_multiplier     1.000 
 
loop_ 
 _refln_index_h 
 _refln_index_k 
 _refln_index_l 
 _refln_F_squared_calc 
 _refln_F_squared_meas 
 _refln_F_squared_sigma 
 _refln_observed_status 
   2   0   0     5250.84     5182.05     84.95 o 
   4   0   0    58090.67    58251.57   1963.85 o 
   6   0   0    12909.37    12643.52    303.60 o 
   8   0   0     1671.96     1775.50     39.31 o 
  10   0   0     1485.50     1331.80     48.55 o 
  12   0   0      120.85      125.01     21.14 o 
  14   0   0      260.98      262.48     19.99 o 
  16   0   0       18.28       34.33     25.27 o 
   2   1   0      860.56      826.78      9.93 o 
   4   1   0      709.16      669.36     12.57 o 
   6   1   0     1565.11     1487.33     24.45 o 
   8   1   0      534.47      547.24     15.21 o 
  10   1   0      328.59      330.35     14.03 o 
  12   1   0        6.93        3.31      6.76 o 
  14   1   0        6.40        3.86      6.11 o 
  16   1   0       62.27       55.53     23.50 o 
   0   2   0       40.91       81.25      7.29 o 
   2   2   0     3955.43     3706.92     60.89 o 
   4   2   0     1197.18     1103.31     16.83 o 
   6   2   0      512.69      489.47     12.76 o 
   8   2   0        7.60        1.33      3.39 o 
  10   2   0      211.91      198.27     11.97 o 
  12   2   0      137.00      133.59     12.43 o 
  14   2   0      147.83      155.26     34.20 o 
  16   2   0       16.83       12.86     10.41 o 
   2   3   0     4291.66     4180.83     54.31 o 
   4   3   0     1470.61     1405.49     24.76 o 
   6   3   0      157.84      133.03     10.01 o 
   8   3   0     3119.07     3044.76     50.39 o 
  10   3   0      193.03      188.78     15.60 o 
  12   3   0      951.37      998.46     33.40 o 
  14   3   0        8.44        4.99      8.55 o 
  16   3   0       29.46       13.22      9.37 o 
   0   4   0       39.29       41.51      6.20 o 
   2   4   0       22.30       22.02      3.73 o 
   4   4   0        5.77       17.52      3.14 o 
   6   4   0        4.65       12.03      3.76 o 
   8   4   0      520.95      518.40     22.02 o 
  10   4   0      500.62      526.04     27.60 o 
  12   4   0      313.08      322.78     18.08 o 
  14   4   0       41.83       46.38     12.03 o 
  16   4   0      171.13      170.04     37.34 o 
   2   5   0    10482.76    10879.84    145.94 o 
   4   5   0     4680.19     4804.14     69.77 o 
   6   5   0     2052.10     2099.34     35.35 o 
   8   5   0     1489.95     1445.88     32.72 o 
  10   5   0      162.84      176.20     14.90 o 
  12   5   0      394.39      442.25     29.57 o 
  14   5   0       19.24       16.98     15.35 o 
   0   6   0      870.02      947.06     30.77 o 
   2   6   0       27.36       36.90      4.87 o 
   4   6   0      111.76      120.61      9.51 o 
   6   6   0      499.84      514.79     16.77 o 
   8   6   0       94.25       90.50      8.63 o 
  10   6   0        0.13       -1.61      4.45 o 
  12   6   0       44.68       31.27      9.54 o 
  14   6   0        0.09       -1.26      7.46 o 
   2   7   0      161.32      165.51      9.89 o 
   4   7   0     1670.79     1752.72     34.61 o 
   6   7   0       89.84       80.37      7.65 o 
   8   7   0      122.43      123.01     10.17 o 
  10   7   0       11.23        8.04      6.75 o 
  12   7   0       22.76       29.08     10.13 o 
  14   7   0        0.95        3.32      8.16 o 
   0   8   0      529.33      565.34     21.24 o 
   2   8   0      105.59       88.63      8.46 o 
   4   8   0       19.40       18.91      7.72 o 
   6   8   0      325.48      344.64     12.70 o 
   8   8   0       13.88        9.97      6.20 o 
  10   8   0      407.48      466.45     17.20 o 
  12   8   0        0.01       -6.13      7.91 o 
   2   9   0      198.94      181.33     12.79 o 
   4   9   0       67.85       75.55     10.67 o 
   6   9   0        0.70        2.72      4.86 o 
   8   9   0      222.16      261.31     11.45 o 
  10   9   0        1.89        3.27      5.73 o 
   0  10   0      196.75      251.63     15.40 o 
   2  10   0        7.03        5.54      7.53 o 
   4  10   0      119.14      138.59     23.34 o 
   6  10   0        1.56        1.50      4.93 o 
   8  10   0       89.15       95.64     11.03 o 
   2  11   0        0.72        0.13      6.64 o 
   4  11   0       48.20       49.46     13.45 o 
   6  11   0       28.06       22.48      7.46 o 
   2   1   1     1346.42     1293.29     11.64 o 
   3   1   1     6826.29     6318.37     63.37 o 
   4   1   1     8237.43     7748.38     79.92 o 
   5   1   1     2081.12     1836.61     18.64 o 
   6   1   1      602.06      628.89      9.85 o 
   7   1   1      146.08      171.57      5.64 o 
   8   1   1       86.81       81.27      5.04 o 
   9   1   1     1410.13     1466.50     21.97 o 
  10   1   1        1.89        1.73      3.62 o 
  11   1   1      429.91      419.59     13.11 o 
  12   1   1        2.75        2.03      3.63 o 
  13   1   1      101.51       98.78      9.80 o 
  14   1   1        2.02        5.36      5.95 o 
  15   1   1      173.91      185.23     21.90 o 
  16   1   1        5.88        3.40      6.01 o 
  17   1   1        6.50        1.61      5.56 o 
   0   2   1     1214.99     1104.87     13.77 o 
   1   2   1     1444.44     1265.54     17.19 o 
   2   2   1     3442.16     3123.25     33.15 o 
   3   2   1     2712.07     2528.40     28.32 o 
   4   2   1       58.04       57.96      3.17 o 
   5   2   1       73.51       79.34      4.05 o 
   6   2   1      486.40      483.69      8.12 o 
   7   2   1      934.10      847.91     12.29 o 
   8   2   1      390.46      415.69      9.51 o 
   9   2   1      505.04      526.79     11.62 o 
  10   2   1       77.27       75.80      5.99 o 
  11   2   1      135.94      132.45      8.82 o 
  12   2   1        0.49        1.44      3.90 o 
  13   2   1      165.73      167.30      9.71 o 
  14   2   1        7.90        3.01      4.79 o 
  15   2   1       75.63       72.60     17.43 o 
  16   2   1       15.42       10.51      6.68 o 
  17   2   1       84.27       78.00     20.40 o 
   1   3   1      607.47      611.75      9.29 o 
   2   3   1       24.69       37.77      2.63 o 
   3   3   1      236.34      232.96      4.33 o 
   4   3   1     1211.60     1132.90     12.55 o 
   5   3   1     1339.06     1214.36     19.12 o 
   6   3   1      635.77      664.65     12.30 o 
   7   3   1      226.38      239.02      6.94 o 
   8   3   1      771.11      774.74     14.47 o 
   9   3   1      336.32      320.17      9.28 o 
  10   3   1        1.82        5.35      3.49 o 
  11   3   1        0.85        1.81      4.13 o 
  12   3   1      181.48      196.31      8.51 o 
  13   3   1      155.97      157.83     13.71 o 
  14   3   1       86.83       85.44     12.09 o 
  15   3   1       63.85       56.77     13.04 o 
  16   3   1        6.16        9.28      6.72 o 
   0   4   1     5200.14     5182.02     65.56 o 
   1   4   1     1429.09     1321.86     13.63 o 
   2   4   1      418.22      443.87      6.20 o 
   3   4   1      680.91      603.51      9.60 o 
   4   4   1      207.47      205.52      6.06 o 
   5   4   1      236.65      228.14      5.49 o 
   6   4   1       96.35       80.67      3.61 o 
   7   4   1     1014.27      982.60     17.58 o 
   8   4   1       14.71       16.55      5.11 o 
   9   4   1      490.49      462.50     14.52 o 
  10   4   1      169.45      182.60      8.94 o 
  11   4   1      110.75      130.14      9.75 o 
  12   4   1       46.30       51.20     10.04 o 
  13   4   1       50.69       59.25      7.80 o 
  14   4   1       39.90       39.55     10.95 o 
  15   4   1        0.34        3.57      6.62 o 
  16   4   1       38.17       30.64     10.66 o 
   1   5   1      456.83      482.61      7.30 o 
   2   5   1      282.66      345.01      6.21 o 
   3   5   1      360.82      387.64      8.48 o 
   4   5   1      253.13      255.56      7.82 o 
   5   5   1        0.54       -0.98      2.23 o 
   6   5   1      137.07      135.61      5.52 o 
   7   5   1      310.97      317.74      8.61 o 
   8   5   1      134.70      131.09      7.01 o 
   9   5   1        1.58        5.48      3.30 o 
  10   5   1        2.19        6.06      5.67 o 
  11   5   1       78.96       75.21      7.53 o 
  12   5   1        7.51        5.29      5.11 o 
  13   5   1        9.97       11.03      8.50 o 
  14   5   1        3.08        3.80      5.65 o 
  15   5   1        3.00       -3.97      8.43 o 
   0   6   1     1356.39     1361.29     21.96 o 
   1   6   1      418.51      394.06      7.52 o 
   2   6   1      403.24      417.37      7.20 o 
   3   6   1      848.42      821.36     12.20 o 
   4   6   1       71.06       77.78      7.08 o 
   5   6   1     1354.29     1394.79     19.17 o 
   6   6   1      114.54      119.74      5.04 o 
   7   6   1     1818.30     1899.72     25.11 o 
   8   6   1        6.32        8.02      3.57 o 
   9   6   1      242.89      266.57      8.88 o 
  10   6   1       16.19        8.86      4.59 o 
  11   6   1      336.72      354.96     11.42 o 
  12   6   1        3.64        7.25      4.74 o 
  13   6   1       22.58       18.68      5.44 o 
  14   6   1       19.17       20.56     10.48 o 
   1   7   1     1160.14     1190.48     16.68 o 
   2   7   1      369.36      398.42      9.16 o 
   3   7   1      373.43      371.62      8.18 o 
   4   7   1      127.25      127.50      8.30 o 
   5   7   1      563.74      570.16     12.77 o 
   6   7   1      380.55      387.92      9.80 o 
   7   7   1      139.01      149.13      5.84 o 
   8   7   1       13.03       12.83      3.70 o 
   9   7   1      123.63      126.19      6.65 o 
  10   7   1        0.14        3.79      3.45 o 
  11   7   1       36.30       33.89      4.93 o 
  12   7   1        8.14        6.40      4.63 o 
  13   7   1        0.80       -3.30      6.17 o 
  14   7   1        0.35        8.11      7.21 o 
   0   8   1     1900.05     2023.73     38.25 o 
   1   8   1       37.56       36.04      4.89 o 
   2   8   1       96.79      105.27      6.43 o 
   3   8   1      106.47      112.00      5.66 o 
   4   8   1      702.29      748.90     16.24 o 
   5   8   1        0.48        0.66      3.06 o 
   6   8   1       68.00       67.55      6.04 o 
   7   8   1      188.20      200.48      9.67 o 
   8   8   1        0.69        2.05      3.61 o 
   9   8   1      153.12      178.97      9.06 o 
  10   8   1       81.60       86.78      6.24 o 
  11   8   1      130.97      153.84      9.92 o 
  12   8   1        0.96        8.47      6.36 o 
   1   9   1       30.84       35.76      5.30 o 
   2   9   1      130.23      151.78      6.79 o 
   3   9   1        3.96        3.27      4.63 o 
   4   9   1       91.40       99.05      8.02 o 
   5   9   1      135.54      133.10      8.10 o 
   6   9   1       29.76       31.86      5.79 o 
   7   9   1       40.71       41.02      5.29 o 
   8   9   1        7.60        5.04      5.20 o 
   9   9   1        4.04        9.70      4.69 o 
  10   9   1       23.62       15.41      6.68 o 
  11   9   1       28.81       26.82      7.24 o 
   0  10   1       24.98       27.33      7.32 o 
   1  10   1        9.57        6.30      4.03 o 
   2  10   1        0.38       -1.55      4.24 o 
   3  10   1        6.94       12.24      6.15 o 
   4  10   1       18.43       20.53      6.40 o 
   5  10   1       64.89       61.64     10.89 o 
   6  10   1       18.23       16.70      5.17 o 
   7  10   1        1.53       -0.62      3.73 o 
   8  10   1        1.42       -0.22      4.09 o 
   9  10   1       18.40       13.10      5.79 o 
   1  11   1       75.95       75.17      6.82 o 
   2  11   1       52.77       50.27      5.89 o 
   3  11   1       71.42       89.41     10.56 o 
   4  11   1       23.15       22.96      8.88 o 
   5  11   1       72.79       61.73      7.89 o 
   6  11   1       20.77       21.03      5.65 o 
   2   0   2      649.86      525.54      8.30 o 
   3   0   2    21493.55    21839.45    389.67 o 
   4   0   2    14572.89    14873.24    243.40 o 
   5   0   2       30.17       18.76      3.44 o 
   6   0   2     1961.67     1689.46     27.36 o 
   7   0   2     2932.81     2667.53     39.82 o 
   8   0   2      193.85      178.31      9.61 o 
   9   0   2      771.25      713.68     16.99 o 
  10   0   2      531.63      562.57     17.80 o 
  11   0   2      767.24      786.24     20.07 o 
  12   0   2        0.81       -1.30      6.31 o 
  13   0   2      147.79      113.59     24.45 o 
  14   0   2       77.68       40.81     19.85 o 
  15   0   2        3.39        4.61      7.13 o 
  16   0   2        2.58        1.53      7.62 o 
  17   0   2       10.27        5.54     11.39 o 
   1   1   2     8164.06     8164.65    111.61 o 
   2   1   2    15750.23    16068.08    192.78 o 
   3   1   2     6387.89     5957.32     58.81 o 
   4   1   2     7416.43     6894.13     70.95 o 
   5   1   2        0.04       -0.25      1.77 o 
   6   1   2       14.14       11.81      3.10 o 
   7   1   2      221.85      218.97      6.28 o 
   8   1   2     1000.12     1016.01     13.38 o 
   9   1   2       46.90       57.67      4.91 o 
  10   1   2       15.80       14.48      4.38 o 
  11   1   2      194.78      200.16      8.15 o 
  12   1   2       74.91       74.19      7.88 o 
  13   1   2       33.53       23.50      5.79 o 
  14   1   2        8.28        3.70      4.99 o 
  15   1   2       33.71       24.10      7.11 o 
  16   1   2       13.92        7.03      6.66 o 
  17   1   2       30.14       26.64      9.45 o 
   0   2   2     2864.02     2559.68     29.84 o 
   1   2   2      249.33      219.65      3.75 o 
   2   2   2      261.51      257.63      4.29 o 
   3   2   2     7335.91     7195.86     79.36 o 
   4   2   2      365.76      366.75      6.49 o 
   5   2   2     1447.34     1506.22     17.11 o 
   6   2   2      368.18      310.38      6.40 o 
   7   2   2     3261.46     3123.89     33.04 o 
   8   2   2        1.39        3.43      2.83 o 
   9   2   2       19.02       26.25      4.86 o 
  10   2   2        3.56        2.18      4.02 o 
  11   2   2      290.88      311.88      9.61 o 
  12   2   2        1.93       -3.85      5.06 o 
  13   2   2      116.93      117.76     16.17 o 
  14   2   2       11.79       13.00      6.55 o 
  15   2   2       13.24       13.39      5.73 o 
  16   2   2        0.01        2.77      6.13 o 
  17   2   2       91.90       61.25     18.94 o 
   1   3   2     2361.69     2301.05     19.03 o 
   2   3   2      283.29      253.29      4.00 o 
   3   3   2     2843.38     2896.74     26.44 o 
   4   3   2       47.62       55.11      3.20 o 
   5   3   2      206.00      169.82      6.25 o 
   6   3   2        0.03        2.04      2.59 o 
   7   3   2      363.47      331.70      8.93 o 
   8   3   2      294.69      314.67      9.39 o 
   9   3   2      136.34      130.28      7.09 o 
  10   3   2       69.93       70.99      6.46 o 
  11   3   2      239.06      241.56      8.92 o 
  12   3   2      110.66      113.00      8.11 o 
  13   3   2        0.32        1.47      4.35 o 
  14   3   2       42.06       41.83      6.57 o 
  15   3   2       55.33       65.31      9.67 o 
  16   3   2        3.18       -1.15      5.94 o 
   0   4   2      556.96      647.29     10.67 o 
   1   4   2       46.32       56.67      2.51 o 
   2   4   2       83.79       76.06      3.00 o 
   3   4   2      390.34      348.01      6.89 o 
   4   4   2      173.59      146.02      4.87 o 
   5   4   2       41.92       44.42      3.10 o 
   6   4   2      202.93      195.32      5.15 o 
   7   4   2      101.07      100.22      6.42 o 
   8   4   2       10.28       16.23      4.90 o 
   9   4   2      337.37      345.54     11.83 o 
  10   4   2       97.88      110.01     10.75 o 
  11   4   2      198.37      221.30     11.96 o 
  12   4   2       48.97       53.02      7.47 o 
  13   4   2        4.31        0.15      5.75 o 
  14   4   2        3.55        3.89      6.48 o 
  15   4   2       32.00       24.42      8.64 o 
  16   4   2       17.12       13.49      9.62 o 
   1   5   2      288.11      214.05      5.49 o 
   2   5   2     2361.47     2460.53     23.39 o 
   3   5   2      973.23      974.87     14.64 o 
   4   5   2      434.78      431.55      8.88 o 
   5   5   2     1013.46      909.01     12.25 o 
   6   5   2      288.18      256.16      6.93 o 
   7   5   2      112.24      124.33      8.02 o 
   8   5   2      179.33      170.69      6.19 o 
   9   5   2      417.32      421.58     10.01 o 
  10   5   2        3.56        3.82      4.49 o 
  11   5   2       91.44      102.35     10.92 o 
  12   5   2        6.41        9.68      7.24 o 
  13   5   2       48.27       54.38      8.44 o 
  14   5   2        1.16        1.12      5.97 o 
  15   5   2       30.58       40.31     12.97 o 
   0   6   2      793.94      964.41     19.26 o 
   1   6   2       87.86      108.78      5.34 o 
   2   6   2       89.90       91.39      4.15 o 
   3   6   2       51.67       42.20      3.43 o 
   4   6   2      995.84     1035.77     16.76 o 
   5   6   2       38.57       43.62      4.74 o 
   6   6   2      214.67      197.35      6.40 o 
   7   6   2       86.37       95.51      5.74 o 
   8   6   2      140.54      158.90      7.43 o 
   9   6   2      118.03      124.37      6.10 o 
  10   6   2      256.85      279.06      8.95 o 
  11   6   2        1.87        0.01      3.03 o 
  12   6   2        0.71        2.54      3.64 o 
  13   6   2        0.27        2.28      5.05 o 
  14   6   2       11.00        4.51      7.75 o 
   1   7   2      381.33      382.40      9.64 o 
   2   7   2        5.76        1.83      2.25 o 
   3   7   2     1189.97     1188.45     15.84 o 
   4   7   2       26.76       28.95      5.74 o 
   5   7   2      769.41      785.69     15.89 o 
   6   7   2       46.62       42.24      5.48 o 
   7   7   2      380.09      405.21      9.84 o 
   8   7   2       10.63        9.36      3.98 o 
   9   7   2      372.58      389.06     10.10 o 
  10   7   2        7.52        6.72      3.98 o 
  11   7   2       63.25       73.72      6.94 o 
  12   7   2        0.22        1.27      4.08 o 
  13   7   2       13.61       10.24      6.06 o 
   0   8   2       15.54       18.21      7.54 o 
   1   8   2      205.09      217.80      7.36 o 
   2   8   2       12.88       11.78      3.98 o 
   3   8   2       90.88       90.55      5.66 o 
   4   8   2       11.39       13.21      4.66 o 
   5   8   2        2.39        1.19      3.17 o 
   6   8   2       71.54       77.91      5.29 o 
   7   8   2      100.36      105.78      6.88 o 
   8   8   2        1.39        2.24      3.69 o 
   9   8   2       67.59       60.42      6.29 o 
  10   8   2      190.37      212.95     16.94 o 
  11   8   2        1.41        0.82      4.22 o 
  12   8   2       20.74       22.31      6.19 o 
   1   9   2      130.99      148.08      6.85 o 
   2   9   2      454.18      464.62     10.45 o 
   3   9   2       27.83       25.51      7.26 o 
   4   9   2       37.83       36.62      8.08 o 
   5   9   2       38.03       36.25      5.31 o 
   6   9   2       60.87       57.97      7.11 o 
   7   9   2      121.86      120.92     13.43 o 
   8   9   2       80.52       72.61      6.70 o 
   9   9   2       80.68       79.68     10.07 o 
  10   9   2        0.47        1.98      4.92 o 
  11   9   2       86.53       85.19      9.48 o 
   0  10   2       44.21       50.63      8.43 o 
   1  10   2       35.99       38.60      5.33 o 
   2  10   2        2.23        3.97      4.16 o 
   3  10   2      206.56      220.00     10.60 o 
   4  10   2      124.78      142.07     10.82 o 
   5  10   2        0.58        0.16      3.88 o 
   6  10   2        3.70        2.45      4.13 o 
   7  10   2      271.10      316.37      9.92 o 
   8  10   2       60.51       69.57     10.11 o 
   9  10   2       18.49       11.87      5.40 o 
   1  11   2        0.41        0.81      5.31 o 
   2  11   2        0.11        1.96      4.72 o 
   3  11   2        3.87        5.71      5.57 o 
   4  11   2        0.23       -0.85      5.03 o 
   5  11   2        0.16        6.67      6.19 o 
   6  11   2        3.23       -0.66      3.58 o 
   1   1   3      190.11      184.38      3.33 o 
   2   1   3    46616.71    44709.37   3103.10 o 
   3   1   3    10605.46    10555.34    121.32 o 
   4   1   3     5816.99     5560.58     54.66 o 
   5   1   3     1484.96     1368.86     14.73 o 
   6   1   3     4538.01     4306.56     44.14 o 
   7   1   3      373.38      337.95      6.91 o 
   8   1   3     2813.59     2744.04     32.84 o 
   9   1   3      293.77      308.18      8.68 o 
  10   1   3       38.61       42.44      5.23 o 
  11   1   3      150.92      157.16      9.09 o 
  12   1   3      297.30      310.43     10.28 o 
  13   1   3       12.74       12.18      5.40 o 
  14   1   3        1.77        2.31      4.61 o 
  15   1   3        8.44        4.31      6.65 o 
  16   1   3        1.19        7.18      6.38 o 
  17   1   3       21.83       12.54      8.02 o 
   0   2   3       88.00       80.32      4.46 o 
   1   2   3      725.29      696.53      7.52 o 
   2   2   3        8.91       13.85      1.93 o 
   3   2   3     2421.80     2180.14     21.74 o 
   4   2   3     2882.60     2696.53     28.97 o 
   5   2   3     1840.61     1795.10     19.89 o 
   6   2   3      439.86      349.88      7.25 o 
   7   2   3     1032.69     1057.11     15.44 o 
   8   2   3     1200.27     1184.76     16.89 o 
   9   2   3      154.59      157.87      6.78 o 
  10   2   3      653.47      674.61     13.81 o 
  11   2   3       50.71       66.47      6.96 o 
  12   2   3        7.63        5.97      4.25 o 
  13   2   3        9.36        9.59      5.28 o 
  14   2   3      196.76      232.74     11.08 o 
  15   2   3       29.91       15.13      7.48 o 
  16   2   3       29.25       16.52      6.60 o 
  17   2   3        1.56       -3.81      6.79 o 
   1   3   3       76.16       74.00      2.91 o 
   2   3   3      314.32      314.64      5.60 o 
   3   3   3        8.59       10.81      1.76 o 
   4   3   3     2208.39     2256.81     21.02 o 
   5   3   3      193.66      245.66      7.93 o 
   6   3   3       12.46       10.98      3.21 o 
   7   3   3      126.31      125.10      5.52 o 
   8   3   3      566.47      538.99     11.97 o 
   9   3   3      335.01      328.87      9.75 o 
  10   3   3      164.08      159.39      8.55 o 
  11   3   3       12.46        9.21      5.50 o 
  12   3   3      216.76      218.96     10.76 o 
  13   3   3      119.68      146.68      9.89 o 
  14   3   3      187.16      181.82     17.57 o 
  15   3   3        0.90        3.27      4.91 o 
  16   3   3       44.98       37.03      9.00 o 
   0   4   3    19254.12    20763.76    515.57 o 
   1   4   3       66.97       62.99      3.20 o 
   2   4   3      489.45      522.50      7.01 o 
   3   4   3      285.30      285.22      5.81 o 
   4   4   3     3186.00     3062.68     30.07 o 
   5   4   3        4.79        0.87      2.05 o 
   6   4   3     1469.05     1506.55     17.27 o 
   7   4   3      350.97      360.29     10.93 o 
   8   4   3      138.63      140.69      7.33 o 
   9   4   3       38.45       42.04      6.00 o 
  10   4   3      931.69      926.94     21.18 o 
  11   4   3       59.88       59.21      6.72 o 
  12   4   3        7.30        9.47      7.17 o 
  13   4   3       35.39       38.14      9.39 o 
  14   4   3       78.07       73.17     10.41 o 
  15   4   3       74.28       62.14     13.30 o 
  16   4   3       17.65       26.72      9.34 o 
   1   5   3      292.70      329.89      5.29 o 
   2   5   3      126.99      136.61      4.66 o 
   3   5   3      440.18      432.83      9.64 o 
   4   5   3       23.43       24.23      3.31 o 
   5   5   3      148.11      160.96      5.75 o 
   6   5   3      391.62      398.93      8.13 o 
   7   5   3      110.00      115.91      5.34 o 
   8   5   3      528.55      530.70     16.75 o 
   9   5   3       87.82      112.54      6.26 o 
  10   5   3      165.23      155.47     11.49 o 
  11   5   3        5.26        2.39      5.28 o 
  12   5   3      110.34      109.79      9.48 o 
  13   5   3       15.02       22.62      8.69 o 
  14   5   3       68.93       50.10     13.16 o 
  15   5   3        8.33        3.82      6.54 o 
   0   6   3     1374.00     1398.84     25.98 o 
   1   6   3        9.00       14.63      3.40 o 
   2   6   3      862.66      863.88     12.34 o 
   3   6   3      142.86      169.27      6.71 o 
   4   6   3     1101.39     1091.21     15.85 o 
   5   6   3       55.99       53.07      4.32 o 
   6   6   3     1493.06     1513.11     20.05 o 
   7   6   3      778.12      808.11     12.72 o 
   8   6   3       41.23       47.23      5.01 o 
   9   6   3      279.51      272.40      7.74 o 
  10   6   3      203.96      218.18      8.00 o 
  11   6   3        0.00        1.32      3.27 o 
  12   6   3       56.43       43.93      6.72 o 
  13   6   3       48.12       48.46      6.74 o 
  14   6   3       34.83       42.43      9.49 o 
   1   7   3        9.91        7.18      2.91 o 
   2   7   3       12.33       16.13      3.40 o 
   3   7   3      115.57      130.44      5.83 o 
   4   7   3       24.30       26.23      5.58 o 
   5   7   3       33.24       26.93      4.88 o 
   6   7   3       39.94       48.14      4.31 o 
   7   7   3        0.06       -2.86      3.13 o 
   8   7   3      209.76      243.35      7.57 o 
   9   7   3       50.12       52.27      6.20 o 
  10   7   3        3.12        6.11      4.12 o 
  11   7   3        0.04        0.38      3.65 o 
  12   7   3      188.31      204.18     12.18 o 
  13   7   3        0.57       -5.46      6.08 o 
   0   8   3     1022.03     1051.23     23.83 o 
   1   8   3      410.59      429.97      9.44 o 
   2   8   3       18.46       23.47      4.09 o 
   3   8   3      232.16      240.11      8.55 o 
   4   8   3      264.29      293.06      9.93 o 
   5   8   3        0.06       -0.16      2.77 o 
   6   8   3      162.80      176.57      6.88 o 
   7   8   3       47.56       44.01      4.30 o 
   8   8   3        0.02        0.84      2.90 o 
   9   8   3        8.32       11.66      4.21 o 
  10   8   3      123.33      116.06     15.22 o 
  11   8   3        0.77        1.33      3.45 o 
  12   8   3        6.84        5.27      5.46 o 
   1   9   3       28.53       26.60      5.08 o 
   2   9   3       74.24       80.36      6.32 o 
   3   9   3       19.32       15.84      5.57 o 
   4   9   3       17.58       16.73      5.57 o 
   5   9   3       13.53       13.19      4.82 o 
   6   9   3      217.43      250.78     11.72 o 
   7   9   3        7.42        9.12      4.50 o 
   8   9   3       47.66       51.44      6.10 o 
   9   9   3        8.90        4.33      3.69 o 
  10   9   3       18.95       19.46      5.65 o 
  11   9   3        2.54        0.49      5.09 o 
   0  10   3        2.53        0.49      4.35 o 
   1  10   3        2.64        4.69      3.27 o 
   2  10   3       30.29       31.08      5.98 o 
   3  10   3        9.15        2.06      5.46 o 
   4  10   3        2.39        2.37      5.06 o 
   5  10   3        1.21        4.80      3.90 o 
   6  10   3       73.98       82.41      8.26 o 
   7  10   3       32.23       31.06      5.75 o 
   8  10   3        0.06        0.49      3.77 o 
   9  10   3       20.94       13.54      7.03 o 
   1  11   3        4.65        7.77      5.60 o 
   2  11   3      182.26      208.95     13.37 o 
   3  11   3        3.76        7.17      5.87 o 
   4  11   3       38.39       35.14      6.27 o 
   5  11   3        3.92        1.63      4.70 o 
   6  11   3       31.99       26.48      8.93 o 
   0   0   4    17202.14    17677.68    621.05 o 
   1   0   4     8412.24     8120.05    263.38 o 
   2   0   4     2764.42     2411.62     28.88 o 
   3   0   4    13374.94    13885.12    224.76 o 
   4   0   4       85.66       77.13      6.75 o 
   5   0   4      461.23      437.43      9.81 o 
   6   0   4        4.48       10.12      3.36 o 
   7   0   4      885.18      767.76     14.92 o 
   8   0   4       30.80       35.15      8.06 o 
   9   0   4      168.26      143.34      8.64 o 
  10   0   4       16.86       13.59      6.37 o 
  11   0   4     1905.36     2029.03     43.48 o 
  12   0   4       13.41       14.05      7.06 o 
  13   0   4      384.98      393.28     19.12 o 
  14   0   4        1.31       -3.67      7.25 o 
  15   0   4       89.25       68.37     26.78 o 
  16   0   4       30.89       28.89     13.92 o 
  17   0   4      245.28      286.02     21.58 o 
   1   1   4     3175.33     2961.33     40.62 o 
   2   1   4     8402.79     8517.72    126.09 o 
   3   1   4     7404.56     6739.62    175.59 o 
   4   1   4     2733.56     2468.82     22.42 o 
   5   1   4     2958.21     2670.02     26.00 o 
   6   1   4     2809.73     2794.82     29.20 o 
   7   1   4      984.01      963.43     12.53 o 
   8   1   4      481.55      434.82      8.68 o 
   9   1   4       32.60       25.37      4.24 o 
  10   1   4       13.24       14.67      5.47 o 
  11   1   4      157.14      186.44      8.61 o 
  12   1   4       56.62       71.55      6.98 o 
  13   1   4      151.46      180.28     10.11 o 
  14   1   4       96.50       94.92     19.16 o 
  15   1   4      172.57      166.96     21.09 o 
  16   1   4        9.72       12.89      6.96 o 
  17   1   4       43.13       36.03     10.24 o 
   0   2   4     5447.31     5392.77    102.37 o 
   1   2   4     3726.87     3609.77     29.68 o 
   2   2   4     6132.83     6070.11     72.81 o 
   3   2   4     1351.82     1211.65     13.34 o 
   4   2   4     1594.45     1489.40     14.91 o 
   5   2   4     1475.63     1444.07     17.03 o 
   6   2   4     2919.35     2940.36     34.11 o 
   7   2   4      604.20      600.08     10.62 o 
   8   2   4        8.89       11.75      3.72 o 
   9   2   4      293.10      325.66      8.77 o 
  10   2   4      320.30      343.82     11.47 o 
  11   2   4      114.60      116.33      8.23 o 
  12   2   4      148.01      155.30      9.78 o 
  13   2   4      143.24      150.90     10.38 o 
  14   2   4       67.79       75.04      8.01 o 
  15   2   4       23.41       21.46      7.66 o 
  16   2   4       25.92       18.40      6.85 o 
   1   3   4     2965.81     2761.41     21.07 o 
   2   3   4       51.35       56.86      2.64 o 
   3   3   4        0.67        1.63      1.42 o 
   4   3   4       30.66       22.36      2.06 o 
   5   3   4     1011.56      927.22     14.10 o 
   6   3   4      816.17      881.98     13.12 o 
   7   3   4      509.52      555.64     11.19 o 
   8   3   4      203.63      181.19      7.99 o 
   9   3   4      290.98      280.75      8.66 o 
  10   3   4        3.14        7.00      5.14 o 
  11   3   4       62.20       64.64      6.53 o 
  12   3   4      107.31      110.98      8.47 o 
  13   3   4       81.15       85.76      9.97 o 
  14   3   4        0.08        1.07      4.68 o 
  15   3   4       28.24       24.13      7.75 o 
  16   3   4        2.86        0.30      5.41 o 
   0   4   4     6817.85     7496.09     89.85 o 
   1   4   4     1187.53     1162.89     11.82 o 
   2   4   4      149.36      167.87      4.17 o 
   3   4   4       88.78       98.06      3.69 o 
   4   4   4     1992.62     2189.73     21.88 o 
   5   4   4      433.59      442.65      6.77 o 
   6   4   4      133.20      138.01      7.12 o 
   7   4   4       12.76       12.52      5.00 o 
   8   4   4        2.25        1.33      3.28 o 
   9   4   4      144.96      152.33     10.47 o 
  10   4   4      167.42      159.90     10.61 o 
  11   4   4       11.44        1.73      4.24 o 
  12   4   4        0.64        0.31      4.29 o 
  13   4   4       63.60       62.36      6.71 o 
  14   4   4       13.02        9.21      6.55 o 
  15   4   4       27.87       22.58      8.18 o 
  16   4   4        9.61        3.77      8.06 o 
   1   5   4     1135.86     1099.22     17.00 o 
   2   5   4      401.22      411.33      7.45 o 
   3   5   4      355.58      378.12      7.84 o 
   4   5   4      544.30      588.55      9.62 o 
   5   5   4     1883.74     1890.86     21.94 o 
   6   5   4       23.87       21.45      2.81 o 
   7   5   4      133.85      151.49      5.50 o 
   8   5   4       10.28        7.90      3.17 o 
   9   5   4     1366.11     1413.48     20.09 o 
  10   5   4        2.13        0.61      2.75 o 
  11   5   4        3.09        3.15      5.27 o 
  12   5   4        2.38        2.98      5.23 o 
  13   5   4      214.48      246.30     16.72 o 
  14   5   4       15.46        6.43      6.10 o 
  15   5   4       60.90       65.95     14.73 o 
   0   6   4      209.32      208.44      7.53 o 
   1   6   4      174.67      168.22      5.70 o 
   2   6   4       58.31       77.18      4.44 o 
   3   6   4      106.36      130.38      7.12 o 
   4   6   4      267.09      299.41      8.08 o 
   5   6   4        2.08        0.50      2.87 o 
   6   6   4       10.96       14.09      4.18 o 
   7   6   4      514.13      498.89      9.77 o 
   8   6   4       29.97       25.44      3.85 o 
   9   6   4        0.51        0.98      2.89 o 
  10   6   4        7.18        8.82      3.88 o 
  11   6   4       76.27       71.85      5.57 o 
  12   6   4       15.23       11.97      4.77 o 
  13   6   4       31.67       26.96      5.22 o 
  14   6   4        7.45        5.82      8.10 o 
   1   7   4      617.03      609.24     10.56 o 
   2   7   4     1355.13     1375.14     18.82 o 
   3   7   4       23.01       18.06      5.79 o 
   4   7   4      928.13     1006.34     17.83 o 
   5   7   4      470.62      498.53     10.21 o 
   6   7   4      274.19      286.74      7.35 o 
   7   7   4       50.39       51.86      4.46 o 
   8   7   4      613.04      665.92     13.03 o 
   9   7   4      208.93      233.47      8.38 o 
  10   7   4        0.00        0.48      2.82 o 
  11   7   4       14.96       12.12      4.25 o 
  12   7   4      186.60      223.58      9.97 o 
  13   7   4       84.59       77.06     11.07 o 
   0   8   4       35.42       31.56      5.11 o 
   1   8   4      435.19      433.47      9.92 o 
   2   8   4       13.41       15.44      4.02 o 
   3   8   4      824.92      846.11     19.78 o 
   4   8   4       51.34       53.99      5.86 o 
   5   8   4       63.02       70.58      6.07 o 
   6   8   4       18.65       21.49      4.15 o 
   7   8   4       38.95       41.33      4.57 o 
   8   8   4        3.31        3.26      3.01 o 
   9   8   4       19.68       14.71      3.63 o 
  10   8   4        6.30        7.12      3.91 o 
  11   8   4       12.46       11.86      7.19 o 
  12   8   4       12.24        9.45      7.29 o 
   1   9   4       34.78       23.17      4.67 o 
   2   9   4      109.57      128.94     11.24 o 
   3   9   4      125.22      138.60      9.21 o 
   4   9   4        3.90        8.10      4.51 o 
   5   9   4        0.54        0.34      4.09 o 
   6   9   4        0.02       -1.01      3.35 o 
   7   9   4      181.09      208.15     24.20 o 
   8   9   4       17.11       13.25      4.60 o 
   9   9   4        0.31        0.86      4.73 o 
  10   9   4        6.06        5.69      5.62 o 
   0  10   4      141.05      141.42      9.79 o 
   1  10   4        0.96       -1.90      3.03 o 
   2  10   4       20.99       13.72      5.09 o 
   3  10   4      101.76      111.80     11.09 o 
   4  10   4       54.76       42.69      6.16 o 
   5  10   4        0.02       -0.73      4.20 o 
   6  10   4       21.79       17.02      5.03 o 
   7  10   4        5.52        5.63      6.30 o 
   8  10   4       13.06        7.34      5.60 o 
   1  11   4        3.76       10.58      6.15 o 
   2  11   4        2.78        2.55      3.51 o 
   3  11   4       17.13       13.44      6.92 o 
   4  11   4       59.84       58.19      8.76 o 
   5  11   4        2.70       10.14      7.26 o 
   1   1   5      356.69      313.76      4.80 o 
   2   1   5    10854.13    11060.54    158.44 o 
   3   1   5       20.53       21.69      2.01 o 
   4   1   5       60.57       40.93      3.95 o 
   5   1   5      189.38      144.16      3.92 o 
   6   1   5     1707.37     1615.92     19.78 o 
   7   1   5       30.20       31.52      3.79 o 
   8   1   5      320.97      309.49      8.05 o 
   9   1   5      689.78      655.76     13.56 o 
  10   1   5        3.21       -0.09      3.25 o 
  11   1   5        3.39       -0.05      4.46 o 
  12   1   5        4.37        1.42      4.17 o 
  13   1   5      298.33      314.03     11.00 o 
  14   1   5        5.24       -0.67      4.73 o 
  15   1   5      111.11      123.49      9.65 o 
  16   1   5        0.98       -3.10      6.70 o 
   0   2   5      124.00      126.22      3.03 o 
   1   2   5        4.40       13.16      2.19 o 
   2   2   5     1716.80     1781.60     16.97 o 
   3   2   5      170.08      140.37      3.83 o 
   4   2   5       74.80       72.73      3.40 o 
   5   2   5     2809.74     2774.57     28.25 o 
   6   2   5      148.79      155.34      5.68 o 
   7   2   5      550.69      504.92      9.89 o 
   8   2   5      376.40      362.03      9.66 o 
   9   2   5      113.38      116.65      6.31 o 
  10   2   5      117.32      107.90      6.66 o 
  11   2   5      301.97      293.86     10.56 o 
  12   2   5       10.05       13.43      6.15 o 
  13   2   5       88.20      106.32      8.03 o 
  14   2   5       40.66       39.44      7.10 o 
  15   2   5        4.61        5.02      5.89 o 
  16   2   5        3.68       -2.16      6.50 o 
   1   3   5      107.57       87.06      1.91 o 
   2   3   5     2063.77     2234.66     27.60 o 
   3   3   5      400.57      397.09      6.08 o 
   4   3   5      805.94      837.04      9.17 o 
   5   3   5     1700.04     1618.91     18.09 o 
   6   3   5       62.96       76.48      3.82 o 
   7   3   5       15.07        5.46      3.40 o 
   8   3   5        2.93        4.73      3.54 o 
   9   3   5      480.51      453.90     10.39 o 
  10   3   5      151.69      138.12      7.22 o 
  11   3   5      241.29      262.40      9.82 o 
  12   3   5       44.91       49.55      6.64 o 
  13   3   5        0.93       -3.82      4.52 o 
  14   3   5       26.10       19.61      7.26 o 
  15   3   5      108.71       90.81     11.51 o 
  16   3   5        6.65        0.74      6.79 o 
   0   4   5      242.10      252.86      6.74 o 
   1   4   5      625.92      602.26      6.95 o 
   2   4   5       20.88       19.51      1.93 o 
   3   4   5        7.84        6.05      1.88 o 
   4   4   5      448.69      412.60      6.37 o 
   5   4   5      581.36      580.45      8.11 o 
   6   4   5      114.70      116.29      3.71 o 
   7   4   5      313.55      326.33      9.11 o 
   8   4   5        5.53        4.27      4.71 o 
   9   4   5       82.05       76.77      7.23 o 
  10   4   5      160.81      180.89      9.17 o 
  11   4   5      592.19      618.94     14.56 o 
  12   4   5        0.42        6.64      4.68 o 
  13   4   5       78.51       88.27      8.97 o 
  14   4   5        3.52        5.98      5.07 o 
  15   4   5       30.87       25.94      7.61 o 
   1   5   5      492.49      519.38      6.77 o 
   2   5   5       21.54       34.72      3.20 o 
   3   5   5      307.40      342.74      6.58 o 
   4   5   5        8.57        9.01      2.13 o 
   5   5   5        5.53        7.89      2.69 o 
   6   5   5       30.34       32.31      3.33 o 
   7   5   5       14.59       12.18      3.26 o 
   8   5   5      143.03      153.51      6.26 o 
   9   5   5       80.84       85.68      5.03 o 
  10   5   5       10.47       10.70      4.05 o 
  11   5   5       97.15      100.56      8.20 o 
  12   5   5      132.14      131.98     13.18 o 
  13   5   5      154.22      146.98     13.09 o 
  14   5   5       46.59       40.27      9.36 o 
  15   5   5        1.91       -1.15      6.43 o 
   0   6   5      115.03      129.55      7.39 o 
   1   6   5      669.69      658.02      9.13 o 
   2   6   5       64.01       70.88      4.37 o 
   3   6   5     2191.80     2158.36     32.52 o 
   4   6   5      420.69      419.44      9.06 o 
   5   6   5      231.90      229.80      7.21 o 
   6   6   5      302.30      308.64      7.18 o 
   7   6   5      577.18      583.78     10.04 o 
   8   6   5       26.87       29.57      4.55 o 
   9   6   5       59.74       57.18      4.37 o 
  10   6   5      110.86      115.95      6.02 o 
  11   6   5       59.61       53.44      7.41 o 
  12   6   5        0.01        1.84      3.39 o 
  13   6   5       69.57       84.11     11.06 o 
  14   6   5        0.48       -2.53      7.17 o 
   1   7   5       17.71       22.79      3.82 o 
   2   7   5       15.79       14.44      3.29 o 
   3   7   5       28.82       28.07      5.28 o 
   4   7   5       18.84       20.33      4.86 o 
   5   7   5      160.28      162.10      7.53 o 
   6   7   5       13.17       15.18      3.61 o 
   7   7   5       16.07       19.82      4.19 o 
   8   7   5      108.66      121.29      5.82 o 
   9   7   5       27.85       20.63      4.63 o 
  10   7   5       21.35       22.05      5.06 o 
  11   7   5        4.78        5.24      3.52 o 
  12   7   5       63.37       60.98      9.05 o 
  13   7   5        0.61        6.50      7.58 o 
   0   8   5        2.94        8.42      4.29 o 
   1   8   5      370.23      371.51      8.20 o 
   2   8   5        6.66        7.40      3.51 o 
   3   8   5      150.84      156.42      9.86 o 
   4   8   5        7.22       10.58      3.11 o 
   5   8   5        2.45        2.66      3.43 o 
   6   8   5       52.35       59.04      6.31 o 
   7   8   5       88.85       92.35      5.44 o 
   8   8   5       15.73       14.24      3.67 o 
   9   8   5       70.93       59.73     10.65 o 
  10   8   5        0.29        2.81      4.21 o 
  11   8   5       96.22       73.72     12.64 o 
  12   8   5        0.27        2.43      5.79 o 
   1   9   5      367.62      361.70     10.11 o 
   2   9   5        0.04       -0.65      2.71 o 
   3   9   5        2.54        2.64      5.22 o 
   4   9   5       10.32        5.11      3.60 o 
   5   9   5      427.64      463.79     11.29 o 
   6   9   5       29.79       22.19      5.43 o 
   7   9   5       32.21       22.88      5.18 o 
   8   9   5       23.21       21.04      6.25 o 
   9   9   5       67.98       55.20     13.12 o 
  10   9   5        0.31        1.38      6.66 o 
   0  10   5        2.08        4.10      4.78 o 
   1  10   5       20.61       23.85      4.76 o 
   2  10   5        0.33       -0.96      3.84 o 
   3  10   5       44.42       41.74      8.47 o 
   4  10   5        5.96        9.15      4.06 o 
   5  10   5       29.46       39.02      7.53 o 
   6  10   5        2.25        2.91      5.50 o 
   7  10   5       31.42       28.29      7.29 o 
   8  10   5       12.07       10.05      8.32 o 
   1  11   5      130.57      132.03     12.58 o 
   2  11   5       86.42       94.43     15.39 o 
   3  11   5       44.86       23.44     11.90 o 
   4  11   5        0.03        3.78      5.92 o 
   5  11   5      118.54      143.58     13.82 o 
   0   0   6      673.06       70.99     38.60 o 
   1   0   6     4922.22     4634.34     63.11 o 
   2   0   6        1.73        3.57      2.63 o 
   3   0   6     2528.83     2491.47     33.64 o 
   4   0   6     4367.89     4391.91     56.82 o 
   5   0   6      147.52      105.02      4.86 o 
   6   0   6        0.27       -0.77      4.20 o 
   7   0   6      110.97      100.46      6.59 o 
   8   0   6       13.91        8.08      5.84 o 
   9   0   6       74.35       85.80      7.33 o 
  10   0   6      124.94      107.81      8.86 o 
  11   0   6      256.22      279.00     14.92 o 
  12   0   6       57.51       63.14      8.40 o 
  13   0   6        0.06        0.22      6.37 o 
  14   0   6      380.50      388.07     18.65 o 
  15   0   6      162.07      149.16     33.99 o 
  16   0   6       37.92       24.49     11.04 o 
   1   1   6      936.23      950.82      9.74 o 
   2   1   6     1429.80     1381.36     13.34 o 
   3   1   6       51.66       54.41      2.82 o 
   4   1   6      280.34      259.04      5.55 o 
   5   1   6      724.70      716.85     10.24 o 
   6   1   6     3288.79     3305.40     34.76 o 
   7   1   6        8.33        9.10      3.86 o 
   8   1   6       15.95       11.81      4.20 o 
   9   1   6       37.29       33.48      4.64 o 
  10   1   6        3.60        5.11      4.66 o 
  11   1   6       47.15       40.55      5.74 o 
  12   1   6       12.56        9.86      4.54 o 
  13   1   6        3.97        6.53      5.27 o 
  14   1   6       45.21       48.01      7.69 o 
  15   1   6        1.61        2.40      4.98 o 
  16   1   6        0.09        2.18      5.19 o 
   0   2   6     2689.50     2625.20     32.48 o 
   1   2   6      108.02      112.99      3.18 o 
   2   2   6     2968.99     2906.54     33.54 o 
   3   2   6      319.75      295.27      6.10 o 
   4   2   6     5246.49     5191.31     49.96 o 
   5   2   6      556.61      474.15      7.37 o 
   6   2   6     9536.01     9391.40    111.29 o 
   7   2   6      419.44      399.97      9.85 o 
   8   2   6      363.26      372.18      9.63 o 
   9   2   6        2.74        5.37      3.53 o 
  10   2   6     1701.91     1780.51     29.67 o 
  11   2   6        0.01        3.59      4.62 o 
  12   2   6      192.44      198.70      8.56 o 
  13   2   6       38.39       43.71      8.75 o 
  14   2   6      208.27      239.08     12.65 o 
  15   2   6        5.64        7.59      5.40 o 
  16   2   6       20.22       20.21      9.46 o 
   1   3   6     1001.94      955.66     10.81 o 
   2   3   6     1220.13     1214.53     14.46 o 
   3   3   6     2945.96     3428.79     32.67 o 
   4   3   6       32.55       42.59      4.18 o 
   5   3   6      478.20      476.15      7.76 o 
   6   3   6      404.00      364.54      7.28 o 
   7   3   6      286.03      305.24      7.89 o 
   8   3   6     1264.80     1254.93     18.88 o 
   9   3   6      465.02      499.26     12.43 o 
  10   3   6        0.40        1.53      3.92 o 
  11   3   6        7.69        3.48      5.10 o 
  12   3   6      506.82      529.69     14.61 o 
  13   3   6       45.36       38.43      6.71 o 
  14   3   6        9.23       12.67      7.65 o 
  15   3   6        0.14        6.62      6.89 o 
  16   3   6       52.86       41.74     10.30 o 
   0   4   6      165.53      153.55      9.56 o 
   1   4   6      343.45      437.98      5.61 o 
   2   4   6       87.18       87.14      6.24 o 
   3   4   6      846.45      884.52      9.99 o 
   4   4   6        3.71        1.22      1.77 o 
   5   4   6       23.24       27.25      2.18 o 
   6   4   6      512.10      468.66      7.31 o 
   7   4   6       33.00       36.93      3.26 o 
   8   4   6       19.82       24.70      6.05 o 
   9   4   6       13.56       15.62      4.54 o 
  10   4   6      292.87      307.61      9.08 o 
  11   4   6       27.07       28.70      6.31 o 
  12   4   6       59.48       61.20      7.58 o 
  13   4   6       23.04       25.09      7.42 o 
  14   4   6       15.62       19.06      5.91 o 
  15   4   6        0.06        1.81      4.95 o 
   1   5   6        7.49        9.53      2.03 o 
   2   5   6     1530.44     1461.51     15.33 o 
   3   5   6       73.87       82.06      3.58 o 
   4   5   6       43.69       36.66      2.88 o 
   5   5   6      286.49      290.15      7.13 o 
   6   5   6      398.39      409.21      7.21 o 
   7   5   6       89.77       89.33      4.33 o 
   8   5   6      180.03      199.03      7.17 o 
   9   5   6       78.66       80.07      5.36 o 
  10   5   6       60.97       54.63      5.78 o 
  11   5   6      117.14      131.19      7.92 o 
  12   5   6        5.60        1.74      5.30 o 
  13   5   6       10.46        8.47      6.37 o 
  14   5   6       29.37       21.62      8.92 o 
  15   5   6       26.51       31.80      8.78 o 
   0   6   6      597.99      592.65     12.02 o 
   1   6   6        0.00        0.75      1.88 o 
   2   6   6       49.22       49.87      3.30 o 
   3   6   6       10.86       12.20      2.73 o 
   4   6   6      100.19      110.64      4.77 o 
   5   6   6        4.17       11.78      3.66 o 
   6   6   6       26.59       34.12      3.49 o 
   7   6   6       60.31       56.07      4.09 o 
   8   6   6       85.37       99.99      4.88 o 
   9   6   6       30.88       37.60      4.47 o 
  10   6   6        0.69        0.91      2.80 o 
  11   6   6        4.79        5.54      3.19 o 
  12   6   6        2.01       -1.27      3.42 o 
  13   6   6        5.94       -0.70      6.02 o 
  14   6   6       29.00       29.91      8.33 o 
   1   7   6       13.45       15.54      3.17 o 
   2   7   6     1995.94     2039.82     25.06 o 
   3   7   6       90.69       90.51      5.08 o 
   4   7   6      408.73      411.22     10.31 o 
   5   7   6        0.07       -0.96      3.25 o 
   6   7   6      536.70      514.71     11.05 o 
   7   7   6       93.18       84.33      6.72 o 
   8   7   6      754.34      771.25     13.15 o 
   9   7   6       56.57       53.02      6.77 o 
  10   7   6       54.57       39.78      9.80 o 
  11   7   6        1.45       -1.04      3.88 o 
  12   7   6      132.46      147.27     19.42 o 
  13   7   6        7.25        6.73      6.56 o 
   0   8   6      446.22      428.98     13.72 o 
   1   8   6       27.00       23.02      3.83 o 
   2   8   6      111.67      102.54      5.80 o 
   3   8   6       19.86       12.81      2.94 o 
   4   8   6       93.78       90.21      8.27 o 
   5   8   6        6.72        6.71      3.39 o 
   6   8   6        1.45       -0.13      3.00 o 
   7   8   6        2.33        1.65      3.36 o 
   8   8   6        0.17        1.68      3.67 o 
   9   8   6        3.69        5.23      4.68 o 
  10   8   6       95.10       68.63     15.13 o 
  11   8   6        5.37        4.50      7.47 o 
  12   8   6        0.01        5.32      7.26 o 
   1   9   6       13.87       15.24      4.29 o 
   2   9   6      315.51      316.17      8.23 o 
   3   9   6       16.52       14.20      3.64 o 
   4   9   6        1.31        4.53      2.86 o 
   5   9   6        1.85        4.65      3.72 o 
   6   9   6       51.00       45.62      6.51 o 
   7   9   6        7.33        9.77      6.08 o 
   8   9   6       37.25       46.34      9.66 o 
   9   9   6       20.11       14.89      7.84 o 
  10   9   6        0.01       -0.95      5.82 o 
   0  10   6      149.59      155.65     17.42 o 
   1  10   6        0.19       -0.03      3.37 o 
   2  10   6       38.44       36.90      6.31 o 
   3  10   6        8.59        9.34      5.50 o 
   4  10   6      361.87      394.91     20.87 o 
   5  10   6        4.33        5.36      5.18 o 
   6  10   6       88.46       84.43     13.32 o 
   7  10   6        9.69       16.18      6.95 o 
   8  10   6       43.61       31.28      9.84 o 
   1  11   6        0.08       -4.13      4.13 o 
   2  11   6        5.17        4.67      6.79 o 
   3  11   6        0.90       -3.47      5.26 o 
   4  11   6        5.61        9.54      6.79 o 
   1   1   7     1479.31     1395.50     14.39 o 
   2   1   7     4582.90     4402.27     42.28 o 
   3   1   7     1942.56     1949.12     17.42 o 
   4   1   7       46.44       62.00      3.15 o 
   5   1   7     1169.03     1044.73     11.43 o 
   6   1   7      669.56      719.11     12.10 o 
   7   1   7      282.49      306.16      7.23 o 
   8   1   7     1628.87     1637.98     22.37 o 
   9   1   7     1847.41     1866.55     26.76 o 
  10   1   7      207.99      216.66      8.77 o 
  11   1   7       19.36       19.15      5.43 o 
  12   1   7      231.99      235.33     11.36 o 
  13   1   7      323.57      348.56     13.22 o 
  14   1   7      135.33      160.15      9.69 o 
  15   1   7      129.18      150.25     15.93 o 
  16   1   7        1.82        5.04      6.22 o 
   0   2   7     1740.22     1684.35     19.26 o 
   1   2   7      186.66      175.95      2.75 o 
   2   2   7       34.07       29.03      1.47 o 
   3   2   7      293.74      256.75      4.71 o 
   4   2   7     1454.15     1387.06     13.27 o 
   5   2   7     1360.28     1379.35     14.60 o 
   6   2   7     2283.97     2265.34     26.29 o 
   7   2   7      119.70      104.71      5.01 o 
   8   2   7      532.97      520.15     11.76 o 
   9   2   7      408.19      396.54     12.77 o 
  10   2   7      392.55      399.24     11.67 o 
  11   2   7        7.07        8.32      5.03 o 
  12   2   7       70.12       70.56      9.37 o 
  13   2   7      225.57      248.95     11.74 o 
  14   2   7       35.64       48.31      8.37 o 
  15   2   7        0.66       -0.89      5.22 o 
  16   2   7        0.23        5.98      6.81 o 
   1   3   7     2335.44     2320.69     24.12 o 
   2   3   7     4559.17     4615.11     51.35 o 
   3   3   7      700.29      750.45     12.69 o 
   4   3   7      957.51     1065.56     13.23 o 
   5   3   7     1086.19     1111.30     16.60 o 
   6   3   7      740.30      720.53     11.54 o 
   7   3   7      327.05      324.73      8.17 o 
   8   3   7      198.89      215.54      8.04 o 
   9   3   7        5.60        6.01      4.50 o 
  10   3   7       94.15       91.51      8.52 o 
  11   3   7       66.92       65.52      7.23 o 
  12   3   7        1.32        4.18      4.75 o 
  13   3   7        9.43        3.99      4.64 o 
  14   3   7       34.44       31.60      6.95 o 
  15   3   7       27.37       22.93      7.35 o 
  16   3   7        0.15        0.86      5.50 o 
   0   4   7      522.86      564.78      8.75 o 
   1   4   7     1895.05     1822.07     23.14 o 
   2   4   7       24.90       23.83      3.85 o 
   3   4   7     3081.43     3184.46     41.38 o 
   4   4   7      298.69      256.11      6.26 o 
   5   4   7      156.85      152.73      5.11 o 
   6   4   7      121.46      122.37      5.65 o 
   7   4   7      592.92      529.10     14.36 o 
   8   4   7       10.88        9.89      4.75 o 
   9   4   7       15.53       10.99      3.77 o 
  10   4   7      197.48      195.40      9.18 o 
  11   4   7      665.12      721.06     17.06 o 
  12   4   7       12.56       13.96      5.99 o 
  13   4   7       11.15       11.16      6.16 o 
  14   4   7        5.97        6.44      5.97 o 
  15   4   7       99.98       89.51      9.86 o 
   1   5   7      399.30      442.94      6.04 o 
   2   5   7      280.24      283.72      8.66 o 
   3   5   7       11.32       12.45      3.89 o 
   4   5   7       44.86       42.39      6.15 o 
   5   5   7      245.64      237.61      8.65 o 
   6   5   7       30.72       45.72      4.13 o 
   7   5   7        0.04        0.42      1.77 o 
   8   5   7      171.24      174.18      5.30 o 
   9   5   7       28.06       34.62      4.09 o 
  10   5   7       47.81       40.52      4.60 o 
  11   5   7       23.81       22.38      4.65 o 
  12   5   7       37.19       29.26      6.54 o 
  13   5   7        0.11        1.49      5.80 o 
  14   5   7        4.34        1.36      7.90 o 
   0   6   7      144.96      162.41      6.80 o 
   1   6   7      484.83      483.54      7.62 o 
   2   6   7      399.26      403.47      6.50 o 
   3   6   7      891.60      832.65     10.22 o 
   4   6   7      917.00      928.60     14.92 o 
   5   6   7      491.82      510.68      9.71 o 
   6   6   7     1281.73     1313.68     20.92 o 
   7   6   7      422.50      428.60      9.90 o 
   8   6   7      149.88      156.06      7.42 o 
   9   6   7       58.99       56.69      4.23 o 
  10   6   7      518.83      560.26     12.60 o 
  11   6   7      127.59       96.46     19.36 o 
  12   6   7       86.63       63.62     13.91 o 
  13   6   7       21.33       15.71      8.13 o 
  14   6   7       31.33       27.44      7.65 o 
   1   7   7      146.72      148.29      5.53 o 
   2   7   7      132.45      137.18      4.83 o 
   3   7   7        2.28        0.69      2.54 o 
   4   7   7       15.93       13.69      2.76 o 
   5   7   7       35.73       35.99      3.38 o 
   6   7   7       52.34       55.67      4.43 o 
   7   7   7        1.42        3.38      3.16 o 
   8   7   7      113.44      114.33      7.23 o 
   9   7   7        2.12        0.82      3.57 o 
  10   7   7       26.43       18.64      5.42 o 
  11   7   7        0.28       -1.68      4.57 o 
  12   7   7       57.74       20.87     12.13 o 
  13   7   7        5.72        3.50      7.50 o 
   0   8   7      274.49      320.03     10.79 o 
   1   8   7        7.01        8.29      3.06 o 
   2   8   7        9.73        7.05      2.57 o 
   3   8   7        9.45        3.96      2.52 o 
   4   8   7       51.17       59.58      5.39 o 
   5   8   7       21.97       26.35      3.33 o 
   6   8   7      111.48      126.87     13.30 o 
   7   8   7        6.19        5.54      3.62 o 
   8   8   7       11.80        6.73      3.67 o 
   9   8   7       14.47        7.62      7.93 o 
  10   8   7       57.46       55.06     17.25 o 
  11   8   7        8.15        3.33      7.65 o 
   1   9   7      200.36      200.07      7.48 o 
   2   9   7       14.31       13.73      3.64 o 
   3   9   7        5.23        5.25      2.96 o 
   4   9   7        0.45        0.64      2.49 o 
   5   9   7      175.77      207.54     34.17 o 
   6   9   7       94.12       92.69     12.04 o 
   7   9   7        9.39        7.28      6.73 o 
   8   9   7        0.04        1.98      5.54 o 
   9   9   7       66.65       88.05     14.87 o 
  10   9   7        0.08        3.14      5.83 o 
   0  10   7        0.06       -1.65      4.18 o 
   1  10   7        4.56        6.16      4.28 o 
   2  10   7       70.73       74.49      9.03 o 
   3  10   7        0.34        5.34      5.29 o 
   4  10   7        0.40       -0.28      5.15 o 
   5  10   7       39.38       30.69     10.99 o 
   6  10   7       80.08       98.83     13.14 o 
   7  10   7       14.54       16.47      8.25 o 
   1  11   7       40.60       33.73     13.65 o 
   2  11   7       41.18       19.00     11.32 o 
   3  11   7        0.58       -0.13      5.19 o 
   4  11   7        7.75        0.63      7.42 o 
   0   0   8    11432.47     8102.06   2423.27 o 
   1   0   8      845.15      691.62     13.97 o 
   2   0   8      152.73      136.67      4.89 o 
   3   0   8      665.67      525.22     11.26 o 
   4   0   8      700.21      579.97     12.88 o 
   5   0   8      225.41      246.64      9.75 o 
   6   0   8       11.56        2.54      3.78 o 
   7   0   8      255.91      214.11      9.55 o 
   8   0   8      210.03      228.92      9.89 o 
   9   0   8      315.05      329.44     14.64 o 
  10   0   8      412.25      454.33     15.73 o 
  11   0   8     1667.47     1777.34     37.75 o 
  12   0   8      301.75      324.89     19.05 o 
  13   0   8      355.87      378.43     17.19 o 
  14   0   8        3.22       -3.93      8.71 o 
  15   0   8       64.77       61.53     12.15 o 
  16   0   8       59.44       55.69     14.05 o 
   1   1   8      121.53      129.98      4.13 o 
   2   1   8     3637.68     3641.76     36.29 o 
   3   1   8     2044.91     2218.00     27.05 o 
   4   1   8      975.96      977.57     11.53 o 
   5   1   8      960.85      926.19     11.47 o 
   6   1   8      359.20      331.87      7.31 o 
   7   1   8       44.77       56.33      3.95 o 
   8   1   8      464.04      461.85     11.27 o 
   9   1   8       19.95       21.01      4.31 o 
  10   1   8       47.34       48.40      5.54 o 
  11   1   8      326.78      350.44     11.08 o 
  12   1   8      348.04      370.80     12.01 o 
  13   1   8        0.74        6.44      4.83 o 
  14   1   8        1.49        3.78      5.13 o 
  15   1   8       94.12       80.53      9.80 o 
  16   1   8       42.74       32.60      7.43 o 
   0   2   8     2538.46     2575.98     29.91 o 
   1   2   8      477.61      399.31      5.06 o 
   2   2   8        9.95       11.34      1.45 o 
   3   2   8     1131.14     1056.51     12.37 o 
   4   2   8      940.05      913.66      9.01 o 
   5   2   8       24.15       19.46      2.42 o 
   6   2   8        0.02        1.16      2.29 o 
   7   2   8       27.90       21.40      3.61 o 
   8   2   8       32.17       39.33      5.31 o 
   9   2   8      270.68      256.33     10.52 o 
  10   2   8      113.75       99.34      7.45 o 
  11   2   8        2.30        5.18      3.78 o 
  12   2   8        0.41        1.90      4.47 o 
  13   2   8       75.43       82.25      9.62 o 
  14   2   8       27.26       26.60      7.02 o 
  15   2   8        0.07        6.53      6.95 o 
  16   2   8        1.15       -0.22      4.71 o 
   1   3   8      439.56      403.09      6.53 o 
   2   3   8        2.48        1.25      2.70 o 
   3   3   8       63.77       72.92      5.56 o 
   4   3   8        2.23        2.69      2.03 o 
   5   3   8       37.96       55.55      3.04 o 
   6   3   8      439.89      476.26      7.80 o 
   7   3   8        0.10       -2.10      2.18 o 
   8   3   8        6.87        4.74      3.92 o 
   9   3   8       16.50       21.09      4.21 o 
  10   3   8      213.81      183.62      8.69 o 
  11   3   8        0.92        0.48      4.19 o 
  12   3   8       45.89       44.29      7.92 o 
  13   3   8       32.18       43.45      8.49 o 
  14   3   8        1.01        1.38      3.68 o 
  15   3   8        5.59        4.48      5.35 o 
   0   4   8     1254.17     1387.67     16.49 o 
   1   4   8      770.43      811.59      9.44 o 
   2   4   8       18.16       33.35      4.58 o 
   3   4   8       38.06       29.20      3.70 o 
   4   4   8      367.69      408.47     13.62 o 
   5   4   8       74.47       71.88      3.64 o 
   6   4   8       17.26       14.26      3.74 o 
   7   4   8      180.22      185.38      7.55 o 
   8   4   8       11.73       12.01      2.46 o 
   9   4   8       46.18       39.82      5.41 o 
  10   4   8      131.25      117.19      8.55 o 
  11   4   8      165.91      168.93      9.57 o 
  12   4   8       27.68       23.08      5.65 o 
  13   4   8       67.14       71.05      8.14 o 
  14   4   8      110.60       99.04     12.55 o 
  15   4   8       42.65       47.80      8.41 o 
   1   5   8      995.47      997.94     12.22 o 
   2   5   8        6.54        5.56      3.00 o 
   3   5   8       29.51       34.07      5.07 o 
   4   5   8       51.47       53.09      6.80 o 
   5   5   8      832.74      850.31     18.06 o 
   6   5   8        2.55        1.03      2.85 o 
   7   5   8       67.67       91.34      5.03 o 
   8   5   8       33.79       44.06      5.28 o 
   9   5   8      546.35      539.51     11.03 o 
  10   5   8       11.30       13.32      3.50 o 
  11   5   8       22.98       19.44      4.15 o 
  12   5   8        0.31       -0.57      3.56 o 
  13   5   8      152.40      145.08     15.09 o 
  14   5   8        5.46        5.86      6.22 o 
   0   6   8      215.53      216.71      6.55 o 
   1   6   8       24.68       21.03      2.47 o 
   2   6   8       87.23       82.53      5.20 o 
   3   6   8       31.79       30.82      5.71 o 
   4   6   8      418.90      398.16     15.23 o 
   5   6   8      406.96      468.79     16.39 o 
   6   6   8      235.72      263.17      6.01 o 
   7   6   8       20.96       21.77      3.73 o 
   8   6   8       72.95       53.80      5.43 o 
   9   6   8       18.85       18.86      4.84 o 
  10   6   8      204.72      209.33     18.18 o 
  11   6   8       37.11       36.53      6.81 o 
  12   6   8        0.00        1.63      4.64 o 
  13   6   8        3.62        0.20      5.50 o 
   1   7   8      490.78      489.59      7.24 o 
   2   7   8      341.66      351.61      8.19 o 
   3   7   8       50.45       41.36      6.03 o 
   4   7   8      364.08      339.39     13.10 o 
   5   7   8      527.46      577.11     20.51 o 
   6   7   8        1.78        3.09      5.74 o 
   7   7   8       18.59        8.88      2.81 o 
   8   7   8       24.32       14.15      3.83 o 
   9   7   8      202.75      213.70     13.37 o 
  10   7   8        4.86        5.65      5.42 o 
  11   7   8       16.19       15.73      8.34 o 
  12   7   8        1.24        2.70      7.75 o 
   0   8   8       59.33       59.93      5.66 o 
   1   8   8      246.81      226.44      7.83 o 
   2   8   8        0.00       -0.31      1.54 o 
   3   8   8      170.94      190.62      9.30 o 
   4   8   8       81.96       94.26     10.35 o 
   5   8   8       11.68        6.24      5.00 o 
   6   8   8        0.31        6.90      5.16 o 
   7   8   8       53.90       24.67     10.23 o 
   8   8   8        3.04       -2.68      5.28 o 
   9   8   8        0.24        1.80      5.08 o 
  10   8   8        2.75       -2.95      6.51 o 
  11   8   8       35.59       12.50      7.98 o 
   1   9   8       25.86       32.65      3.72 o 
   2   9   8      174.55      176.79      6.32 o 
   3   9   8        0.01        3.59      4.47 o 
   4   9   8       24.30       23.63      7.20 o 
   5   9   8       23.68       19.90      6.72 o 
   6   9   8        0.86       -0.33      4.94 o 
   7   9   8       14.74       11.82      7.45 o 
   8   9   8        7.38       10.21      7.43 o 
   9   9   8       51.11       43.88      8.76 o 
   0  10   8       51.25       32.74     11.45 o 
   1  10   8       13.21        7.82      4.47 o 
   2  10   8        0.38       -4.46      4.49 o 
   3  10   8      263.94      286.90     11.09 o 
   4  10   8       16.05       23.26      6.64 o 
   5  10   8        0.26       -0.94      6.81 o 
   6  10   8        2.78        6.49      5.30 o 
   7  10   8       41.01       40.98     10.83 o 
   1  11   8       12.57       10.61     10.21 o 
   2  11   8       29.28       13.64      8.81 o 
   3  11   8        0.11        0.93      9.44 o 
   1   1   9      895.09      869.34     10.37 o 
   2   1   9     2269.68     2391.66     24.29 o 
   3   1   9      301.75      336.40      4.77 o 
   4   1   9     1088.56     1076.95     12.90 o 
   5   1   9       68.65       64.52      3.53 o 
   6   1   9       18.20       14.66      2.68 o 
   7   1   9      102.52      100.48      5.39 o 
   8   1   9      525.38      549.57     11.25 o 
   9   1   9       57.11       59.27      6.46 o 
  10   1   9        0.04       -1.23      3.70 o 
  11   1   9        7.35       10.71      4.49 o 
  12   1   9        1.35        3.31      4.69 o 
  13   1   9       41.54       34.68      6.31 o 
  14   1   9        0.01       -0.45      4.74 o 
  15   1   9       12.20       12.75      5.94 o 
  16   1   9        0.23       -2.10      5.96 o 
   0   2   9      401.33      378.09      7.62 o 
   1   2   9     1204.59     1240.53     13.18 o 
   2   2   9      111.81      132.68      4.08 o 
   3   2   9       27.78       28.33      2.47 o 
   4   2   9      251.05      254.09      5.02 o 
   5   2   9      930.75      914.82     11.02 o 
   6   2   9      422.62      460.57      7.78 o 
   7   2   9      440.46      459.52      8.58 o 
   8   2   9       13.41       11.94      4.34 o 
   9   2   9     1059.66     1088.63     16.49 o 
  10   2   9       54.87       56.83      7.43 o 
  11   2   9      128.20      138.47      9.50 o 
  12   2   9        4.03        6.94      4.90 o 
  13   2   9        1.02        2.05      4.65 o 
  14   2   9       61.66       69.51      7.76 o 
  15   2   9       17.06       16.83      7.01 o 
   1   3   9        4.65       -2.22      2.56 o 
   2   3   9      625.40      574.06     10.32 o 
   3   3   9      153.17      154.81      7.18 o 
   4   3   9      543.30      561.12     13.65 o 
   5   3   9      305.60      294.30      5.55 o 
   6   3   9     1123.01     1081.45     13.99 o 
   7   3   9      142.08      130.95      4.33 o 
   8   3   9      800.19      820.82     13.58 o 
   9   3   9      233.90      205.83      6.76 o 
  10   3   9       35.14       21.94      3.68 o 
  11   3   9        3.28        2.26      3.33 o 
  12   3   9      274.22      303.08     13.33 o 
  13   3   9      143.50      158.68     10.46 o 
  14   3   9       63.44       56.46      8.67 o 
  15   3   9       53.22       50.48      8.30 o 
   0   4   9      112.94       59.58      5.03 o 
   1   4   9      464.00      474.46      8.33 o 
   2   4   9      169.01      175.41      6.63 o 
   3   4   9      869.47      874.82     14.69 o 
   4   4   9       87.94       93.42      6.28 o 
   5   4   9       45.98       49.59      5.96 o 
   6   4   9        8.01        7.45      3.33 o 
   7   4   9        7.91        5.19      3.96 o 
   8   4   9        3.11        5.21      4.29 o 
   9   4   9      253.50      232.84      7.81 o 
  10   4   9      170.36      183.05      9.02 o 
  11   4   9       71.88       67.02      6.60 o 
  12   4   9       10.98       11.28      5.16 o 
  13   4   9       69.44       54.80      8.65 o 
  14   4   9        0.34        8.20      6.55 o 
  15   4   9        2.48       12.24      6.73 o 
   1   5   9      122.71      134.27      4.55 o 
   2   5   9       35.02       30.71      4.76 o 
   3   5   9        5.17        5.22      2.91 o 
   4   5   9       36.25       30.55      6.79 o 
   5   5   9      176.89      192.25     10.65 o 
   6   5   9       62.32       64.98      7.01 o 
   7   5   9        0.19       -2.47      2.51 o 
   8   5   9       72.14       61.04      5.63 o 
   9   5   9        1.49        4.58      4.11 o 
  10   5   9        0.26        0.26      2.32 o 
  11   5   9        0.00       -1.15      4.77 o 
  12   5   9       23.08       18.29      6.30 o 
  13   5   9        2.16        1.41      4.70 o 
  14   5   9        0.21        1.41      4.98 o 
   0   6   9     1446.08     1456.63     28.82 o 
   1   6   9      112.14      118.86      4.24 o 
   2   6   9      428.06      447.07     10.16 o 
   3   6   9        0.66        5.27      4.88 o 
   4   6   9      882.77      920.38     19.72 o 
   5   6   9       92.76      100.69      8.06 o 
   6   6   9      641.28      702.17     16.62 o 
   7   6   9      261.08      289.19     10.55 o 
   8   6   9        1.87        2.15      3.41 o 
   9   6   9        7.20        6.08      4.00 o 
  10   6   9      101.72      109.42     15.38 o 
  11   6   9       51.99       40.13      7.80 o 
  12   6   9       21.93       11.58      8.26 o 
  13   6   9       10.60       10.28      8.26 o 
   1   7   9       61.73       51.82      3.82 o 
   2   7   9       66.19       51.46      4.42 o 
   3   7   9       40.78       62.90      5.39 o 
   4   7   9       35.83       27.10      5.31 o 
   5   7   9       19.57        4.73      5.72 o 
   6   7   9       13.93        1.88      5.03 o 
   7   7   9        0.13       -2.46      6.12 o 
   8   7   9        9.18       11.95      5.58 o 
   9   7   9        2.08       -3.72      5.77 o 
  10   7   9        0.77       -4.11      6.13 o 
  11   7   9        0.02        3.07      6.25 o 
  12   7   9       49.83       25.37     16.01 o 
   0   8   9     1094.62     1038.87     27.00 o 
   1   8   9      272.75      251.93      6.83 o 
   2   8   9        9.69        6.19      3.87 o 
   3   8   9       41.72       37.80      5.51 o 
   4   8   9      380.80      392.40     14.05 o 
   5   8   9        1.74       -2.03      3.93 o 
   6   8   9      141.98      144.78     31.44 o 
   7   8   9       26.91       22.09      7.64 o 
   8   8   9       25.68       23.10      8.33 o 
   9   8   9        7.61        6.32      5.94 o 
  10   8   9       72.37       34.62     15.60 o 
  11   8   9       30.19       26.79     13.12 o 
   1   9   9        0.05       -1.80      2.72 o 
   2   9   9       56.79       62.06      6.72 o 
   3   9   9       39.88       34.56      7.85 o 
   4   9   9       19.58       24.60      6.85 o 
   5   9   9        8.85        3.88      6.48 o 
   6   9   9       25.68       20.56      6.20 o 
   7   9   9        3.04        1.41      5.39 o 
   8   9   9       12.40       10.26      6.92 o 
   9   9   9        6.45       15.02      8.65 o 
   0  10   9        2.03       -4.26      8.55 o 
   1  10   9        9.89        6.72      6.34 o 
   2  10   9        0.06        3.23      6.22 o 
   3  10   9        7.93       19.31      6.21 o 
   4  10   9        5.26        4.93      5.69 o 
   5  10   9       52.06       38.30      9.66 o 
   6  10   9       10.39        3.44      5.58 o 
   0   0  10    14095.60    14568.20    367.10 o 
   1   0  10       92.14       89.54      6.09 o 
   2   0  10      567.00      533.87     12.96 o 
   3   0  10      160.62      260.12      8.65 o 
   4   0  10     4504.39     4485.63     65.12 o 
   5   0  10      321.13      318.89     10.68 o 
   6   0  10     1652.61     1658.54     28.03 o 
   7   0  10     1761.99     1752.89     30.82 o 
   8   0  10       31.83       36.66      7.31 o 
   9   0  10       38.04       40.21      7.27 o 
  10   0  10     1109.13     1179.79     25.17 o 
  11   0  10      280.32      320.41     15.42 o 
  12   0  10       27.25       26.12      6.90 o 
  13   0  10        8.04       12.21      7.11 o 
  14   0  10       21.09       25.49      8.02 o 
  15   0  10       21.02       43.28      9.12 o 
   1   1  10      126.94      150.02      3.97 o 
   2   1  10        0.33        1.20      1.79 o 
   3   1  10      375.46      390.69      6.54 o 
   4   1  10      250.85      265.73      5.75 o 
   5   1  10       28.96       30.00      3.49 o 
   6   1  10      132.69      147.57      5.56 o 
   7   1  10      311.97      325.03      8.33 o 
   8   1  10      606.83      575.76     10.62 o 
   9   1  10      191.53      207.72      8.97 o 
  10   1  10        6.96        9.34      3.97 o 
  11   1  10      130.62      135.79      7.52 o 
  12   1  10      188.06      191.52      8.77 o 
  13   1  10       55.74       50.61      6.85 o 
  14   1  10       10.67       12.30      5.82 o 
  15   1  10        0.24        5.36      5.46 o 
   0   2  10        3.86        1.13      2.36 o 
   1   2  10       20.68       21.30      2.12 o 
   2   2  10      345.91      360.45      7.17 o 
   3   2  10     1217.74     1196.10     15.27 o 
   4   2  10      812.89      801.35      9.55 o 
   5   2  10       63.52       52.97      3.31 o 
   6   2  10     1412.14     1472.62     16.98 o 
   7   2  10      876.80      858.34     12.95 o 
   8   2  10      134.35      135.32      6.21 o 
   9   2  10      130.11      123.32      6.49 o 
  10   2  10      428.96      451.96     10.70 o 
  11   2  10      145.31      167.92      8.25 o 
  12   2  10      157.63      172.42      7.38 o 
  13   2  10       42.74       43.92      6.32 o 
  14   2  10       42.43       43.84      6.40 o 
  15   2  10        0.45       -1.15      4.62 o 
   1   3  10      294.32      263.96      5.71 o 
   2   3  10     2274.23     2343.97     32.60 o 
   3   3  10      154.10      121.36      7.08 o 
   4   3  10      507.05      516.23     12.71 o 
   5   3  10      430.24      433.17      6.85 o 
   6   3  10      242.31      271.09      6.66 o 
   7   3  10       52.13       49.50      4.40 o 
   8   3  10     1390.92     1391.65     18.22 o 
   9   3  10      136.79      136.88      6.28 o 
  10   3  10       22.99       24.60      4.47 o 
  11   3  10       95.16       91.71      7.41 o 
  12   3  10      220.42      220.99      8.45 o 
  13   3  10       10.38       11.45      4.77 o 
  14   3  10        0.43        6.10      4.54 o 
  15   3  10       35.51       41.50      7.75 o 
   0   4  10     1872.78     1997.23     40.27 o 
   1   4  10      140.96      148.58      6.42 o 
   2   4  10       21.61       23.81      3.24 o 
   3   4  10        5.61        5.86      4.08 o 
   4   4  10      234.67      246.67     10.15 o 
   5   4  10       46.80       54.02      5.54 o 
   6   4  10       69.46       73.61      5.29 o 
   7   4  10        0.22        0.15      3.30 o 
   8   4  10        0.35        1.14      4.19 o 
   9   4  10       31.17       29.30      4.71 o 
  10   4  10        1.86        3.88      2.69 o 
  11   4  10        0.43        2.45      3.12 o 
  12   4  10       15.43       17.65      5.89 o 
  13   4  10        6.74        0.39      5.17 o 
  14   4  10       73.05       67.87      9.14 o 
   1   5  10      339.00      339.82      6.52 o 
   2   5  10     1854.63     1954.46     29.85 o 
   3   5  10     1018.41     1066.87     18.88 o 
   4   5  10      103.12      121.11      8.94 o 
   5   5  10      333.43      336.96     12.95 o 
   6   5  10     1009.98     1070.00     22.21 o 
   7   5  10      212.54      226.07     10.23 o 
   8   5  10      587.97      596.44     11.37 o 
   9   5  10      269.32      295.85      9.99 o 
  10   5  10        9.30       15.27      5.24 o 
  11   5  10        4.04        8.01      5.89 o 
  12   5  10       65.36       39.94     12.20 o 
  13   5  10       26.85       17.11      7.76 o 
  14   5  10       42.81       33.39     10.48 o 
   0   6  10       29.66       20.26      6.59 o 
   1   6  10        1.55       -1.74      2.59 o 
   2   6  10      249.83      287.40      9.25 o 
   3   6  10       23.65       23.16      5.26 o 
   4   6  10       10.91       14.68      4.26 o 
   5   6  10       14.28        8.76      4.16 o 
   6   6  10      115.79      123.52      7.74 o 
   7   6  10        6.08        4.35      4.65 o 
   8   6  10      126.82      153.58     12.14 o 
   9   6  10       14.52        8.94      4.34 o 
  10   6  10       19.97       11.99      7.33 o 
  11   6  10        0.23       -2.25      4.94 o 
  12   6  10        6.06        1.49      6.03 o 
  13   6  10        0.12       -4.70      8.24 o 
   1   7  10       29.72       31.35      3.17 o 
   2   7  10        2.15        7.01      3.55 o 
   3   7  10      176.40      170.07     12.68 o 
   4   7  10      106.31      107.84      9.80 o 
   5   7  10       81.11       70.20      8.50 o 
   6   7  10        1.43       -3.55      5.90 o 
   7   7  10       46.33       23.54      7.23 o 
   8   7  10       58.07       73.29     15.43 o 
   9   7  10       31.35       12.22      6.73 o 
  10   7  10       41.00       33.27      7.59 o 
  11   7  10       23.59        8.69      8.49 o 
  12   7  10        8.86       -0.85      7.69 o 
   0   8  10      384.95      406.35     25.37 o 
   1   8  10       55.10       61.50      3.96 o 
   2   8  10        8.19       15.30      4.06 o 
   3   8  10       32.10       41.64      6.42 o 
   4   8  10       95.81      108.80     11.06 o 
   5   8  10        1.39        1.48      5.43 o 
   6   8  10      105.81       19.67     16.65 o 
   7   8  10       60.32       43.76      9.97 o 
   8   8  10        5.20        4.83      5.77 o 
   9   8  10        6.52       11.73      8.03 o 
  10   8  10       30.75        8.54      8.12 o 
   1   9  10        0.82        2.87      3.48 o 
   2   9  10      218.11      204.32     17.59 o 
   3   9  10        0.11       -0.76      4.25 o 
   4   9  10       28.55       31.23      7.46 o 
   5   9  10        0.55        1.81      5.36 o 
   6   9  10       11.48       11.56      5.64 o 
   7   9  10       17.32       15.84      7.04 o 
   8   9  10       85.54       64.03     17.59 o 
   0  10  10        0.38        3.41     11.75 o 
   1  10  10       22.42       24.43     11.85 o 
   2  10  10        8.01       11.87      6.18 o 
   3  10  10       63.40       44.45     10.17 o 
   4  10  10       67.74       58.77     11.33 o 
   5  10  10        0.31       -0.17      6.34 o 
   6  10  10        7.69        3.93      6.75 o 
   1   1  11      608.04      546.87      9.55 o 
   2   1  11      674.80      700.47      9.84 o 
   3   1  11     1014.09     1026.81     11.91 o 
   4   1  11      138.43      127.04      4.51 o 
   5   1  11      523.17      479.13      9.13 o 
   6   1  11      339.31      366.22      9.44 o 
   7   1  11        6.51        5.94      3.04 o 
   8   1  11      113.62      121.78      6.09 o 
   9   1  11      448.32      477.12     10.41 o 
  10   1  11      387.16      398.19      9.46 o 
  11   1  11      188.74      215.97      9.44 o 
  12   1  11        0.02       -4.88      4.88 o 
  13   1  11       25.74       24.42      5.49 o 
  14   1  11       81.09       76.80      8.09 o 
  15   1  11       88.36       90.41      8.54 o 
   0   2  11      124.35      111.58      4.77 o 
   1   2  11       66.16       55.53      2.96 o 
   2   2  11        3.56        6.29      2.28 o 
   3   2  11      497.11      467.79     10.82 o 
   4   2  11      906.79      886.07     11.85 o 
   5   2  11      334.46      344.14      7.54 o 
   6   2  11       61.22       63.92      3.76 o 
   7   2  11      677.58      685.73     11.13 o 
   8   2  11      326.70      342.56      8.29 o 
   9   2  11        0.32        0.34      2.82 o 
  10   2  11      302.70      333.38      9.04 o 
  11   2  11      151.83      163.52      8.11 o 
  12   2  11       40.53       35.59      5.37 o 
  13   2  11       22.58       22.87      5.48 o 
  14   2  11       51.14       51.36      6.98 o 
  15   2  11       11.08       10.79      5.99 o 
   1   3  11       79.64       75.69      2.20 o 
   2   3  11       23.47       22.13      3.15 o 
   3   3  11       74.00       72.14      6.66 o 
   4   3  11      145.82      143.61      8.26 o 
   5   3  11      306.89      314.43      6.09 o 
   6   3  11      140.26      143.93      5.86 o 
   7   3  11      221.06      208.04      7.07 o 
   8   3  11      144.04      134.50      4.19 o 
   9   3  11       88.24       96.26      6.33 o 
  10   3  11       16.63       16.38      4.00 o 
  11   3  11       16.76       20.92      4.63 o 
  12   3  11      172.33      159.59      7.33 o 
  13   3  11       95.21       86.57      8.36 o 
  14   3  11        0.62        1.33      5.63 o 
   0   4  11      597.62      584.51     21.60 o 
   1   4  11      357.36      360.06      6.81 o 
   2   4  11      108.00      113.70      7.18 o 
   3   4  11      230.01      265.04      8.95 o 
   4   4  11        0.26       -3.52      3.52 o 
   5   4  11       74.13       62.20      5.68 o 
   6   4  11       23.16       23.79      5.82 o 
   7   4  11      366.81      372.63      9.78 o 
   8   4  11       68.60       66.75      6.80 o 
   9   4  11      167.62      192.06      7.41 o 
  10   4  11       18.24       18.08      4.61 o 
  11   4  11      115.89      130.92     18.66 o 
  12   4  11       28.08       21.63      6.65 o 
  13   4  11       46.86       57.89     10.05 o 
  14   4  11       74.94       80.04     10.31 o 
   1   5  11       51.81       47.67      4.01 o 
   2   5  11     2469.40     2665.17     38.03 o 
   3   5  11      305.51      314.78      9.48 o 
   4   5  11      367.46      394.52     13.25 o 
   5   5  11        1.62        4.85      3.70 o 
   6   5  11      124.57      134.18      8.56 o 
   7   5  11        3.51        1.04      4.75 o 
   8   5  11      197.61      216.28     10.35 o 
   9   5  11       53.34       45.72      5.96 o 
  10   5  11        2.62        5.80      5.08 o 
  11   5  11       23.45        9.35      5.65 o 
  12   5  11       20.81        7.36      6.39 o 
  13   5  11        0.03       -4.62      6.74 o 
   0   6  11      507.95      535.27     15.62 o 
   1   6  11        8.52        9.75      2.43 o 
   2   6  11        0.07        1.37      3.25 o 
   3   6  11      406.17      434.92     12.33 o 
   4   6  11        1.75       -3.11      3.92 o 
   5   6  11       59.16       58.69      5.65 o 
   6   6  11       11.01        9.33      4.86 o 
   7   6  11      504.91      561.06     14.34 o 
   8   6  11       22.06       16.76      6.48 o 
   9   6  11        0.34        3.21      5.63 o 
  10   6  11       25.66       18.14      8.09 o 
  11   6  11       63.37       48.55     15.47 o 
  12   6  11        3.71       -0.67      7.31 o 
   1   7  11      228.69      220.06      7.13 o 
   2   7  11       18.42       18.40      4.06 o 
   3   7  11      111.65      100.57     12.51 o 
   4   7  11        5.74        6.96      5.16 o 
   5   7  11      143.24      135.56     13.45 o 
   6   7  11        0.24       -1.26      4.45 o 
   7   7  11       10.04        2.06      6.21 o 
   8   7  11        0.70        2.75      6.03 o 
   9   7  11       58.26       49.67     11.08 o 
  10   7  11        2.84       -0.27      5.41 o 
  11   7  11       16.38        8.43      6.69 o 
   0   8  11       26.06       30.79      6.63 o 
   1   8  11       34.84       34.97      2.99 o 
   2   8  11       17.75       12.91      4.19 o 
   3   8  11       61.42       73.34      7.95 o 
   4   8  11        4.27        2.53      4.72 o 
   5   8  11        0.04       -0.66      4.31 o 
   6   8  11        9.65       12.29      5.81 o 
   7   8  11      121.85       72.51     27.30 o 
   8   8  11        4.72       17.65     11.78 o 
   9   8  11       30.27       33.13     10.42 o 
  10   8  11        1.12        8.86      7.79 o 
   1   9  11       15.46       15.76      4.91 o 
   2   9  11        7.30        5.21      7.21 o 
   3   9  11        0.73       -6.14      8.66 o 
   4   9  11        0.11        1.78      3.82 o 
   5   9  11       66.79       81.75     10.24 o 
   6   9  11        7.77        3.51      5.47 o 
   7   9  11        4.29       -3.80      5.67 o 
   8   9  11       13.95       18.54      7.53 o 
   0  10  11       42.70       37.27     16.83 o 
   1  10  11        4.75        7.82      9.08 o 
   2  10  11       23.11       10.50     12.36 o 
   3  10  11       13.15        6.22     10.47 o 
   4  10  11       52.19       59.16     12.67 o 
   5  10  11        0.33        1.27      7.16 o 
   0   0  12    11616.59    12488.14    316.72 o 
   1   0  12       23.51       23.35      4.68 o 
   2   0  12       36.85       43.02      7.32 o 
   3   0  12       28.82       43.06      6.63 o 
   4   0  12     1118.66     1153.27     20.39 o 
   5   0  12      259.68      260.79      9.93 o 
   6   0  12      918.06      941.37     23.66 o 
   7   0  12        0.97        3.71      5.02 o 
   8   0  12      238.96      251.31     11.51 o 
   9   0  12      466.28      494.18     19.89 o 
  10   0  12      319.34      351.17     13.66 o 
  11   0  12       27.79       31.98      7.37 o 
  12   0  12       19.49       24.52      8.40 o 
  13   0  12       21.16       13.64      7.50 o 
  14   0  12       93.84       96.78     13.28 o 
  15   0  12        3.59       -8.16      9.26 o 
   1   1  12      128.58      148.57      5.74 o 
   2   1  12       44.15       42.28      3.56 o 
   3   1  12        7.38        9.01      3.26 o 
   4   1  12       39.68       37.24      2.96 o 
   5   1  12      288.05      297.44      7.83 o 
   6   1  12       89.41       94.29      5.75 o 
   7   1  12      605.82      613.95     10.92 o 
   8   1  12       14.86       11.25      3.71 o 
   9   1  12      180.43      196.34      7.42 o 
  10   1  12        8.81        6.12      3.96 o 
  11   1  12        0.19       -4.19      4.32 o 
  12   1  12       17.99       16.24      5.23 o 
  13   1  12       38.00       34.42      5.36 o 
  14   1  12        8.91        6.97      5.30 o 
  15   1  12        0.76        7.49      5.52 o 
   0   2  12       63.42       56.00      4.41 o 
   1   2  12       19.28       23.12      2.71 o 
   2   2  12      303.13      327.37      6.53 o 
   3   2  12      144.90      155.90      6.28 o 
   4   2  12        0.18       -1.46      2.46 o 
   5   2  12       52.03       42.48      5.30 o 
   6   2  12        0.05        0.67      2.06 o 
   7   2  12       51.31       56.54      4.16 o 
   8   2  12      100.82      100.81      5.01 o 
   9   2  12      262.13      248.48      7.44 o 
  10   2  12        6.34        6.92      3.91 o 
  11   2  12       16.84       19.94      4.43 o 
  12   2  12        0.27        2.50      4.46 o 
  13   2  12        2.83        7.71      5.51 o 
  14   2  12       18.81       27.24      7.31 o 
   1   3  12      285.60      285.85      4.77 o 
   2   3  12        5.47        6.94      2.55 o 
   3   3  12      501.99      565.55     13.23 o 
   4   3  12      152.28      172.04      9.95 o 
   5   3  12        0.10        1.18      1.61 o 
   6   3  12      106.20       96.88      4.36 o 
   7   3  12      172.84      195.79      5.93 o 
   8   3  12       49.53       54.81      4.68 o 
   9   3  12       22.11       16.98      2.77 o 
  10   3  12        2.16       -0.09      2.26 o 
  11   3  12        7.84        3.04      3.43 o 
  12   3  12       21.26       25.30      5.33 o 
  13   3  12        1.12        0.29      4.81 o 
  14   3  12        4.68        7.75      7.02 o 
   0   4  12      780.49      797.59     24.43 o 
   1   4  12        4.80        3.49      2.34 o 
   2   4  12       79.86       76.73      6.76 o 
   3   4  12       57.68       62.71      6.97 o 
   4   4  12      308.64      325.50      9.25 o 
   5   4  12        0.07       -1.60      3.19 o 
   6   4  12       47.71       52.69      6.19 o 
   7   4  12       74.39       74.65      7.55 o 
   8   4  12        0.47        4.87      3.69 o 
   9   4  12        5.34       13.29      5.07 o 
  10   4  12       67.02       59.88      5.65 o 
  11   4  12      152.81      148.12     14.23 o 
  12   4  12        0.00        5.06      4.28 o 
  13   4  12       26.49       17.10      8.00 o 
   1   5  12       24.83       28.79      3.06 o 
   2   5  12     1278.75     1350.23     29.42 o 
   3   5  12      337.68      357.53     11.15 o 
   4   5  12      779.78      836.12     33.35 o 
   5   5  12       39.63       37.83      5.33 o 
   6   5  12       93.84       90.45      7.10 o 
   7   5  12      279.07      310.01     11.65 o 
   8   5  12      177.24      194.52     14.17 o 
   9   5  12       10.90        3.92      2.49 o 
  10   5  12       33.58       22.23      7.32 o 
  11   5  12       61.50       44.63     15.17 o 
  12   5  12       79.33       50.60     14.71 o 
  13   5  12        4.01        8.04      7.57 o 
   0   6  12      252.12      251.07     11.26 o 
   1   6  12        0.41       -5.23      5.95 o 
   2   6  12       23.62       32.12      4.66 o 
   3   6  12        0.28        0.16      3.37 o 
   4   6  12       47.06       38.22      6.27 o 
   5   6  12       62.35       56.15      7.95 o 
   6   6  12       82.44       66.83      6.80 o 
   7   6  12       12.54        5.73      5.02 o 
   8   6  12       28.34       23.48      7.12 o 
   9   6  12        2.10        2.21      6.47 o 
  10   6  12       33.06       20.07      7.58 o 
  11   6  12        0.04        3.36      5.46 o 
  12   6  12        6.69        3.50      6.46 o 
   1   7  12       41.73       40.83      6.63 o 
   2   7  12       84.56       82.88      9.13 o 
   3   7  12       23.69       21.35      5.24 o 
   4   7  12      146.60      136.74     15.14 o 
   5   7  12       35.68       26.75      8.63 o 
   6   7  12       41.44       38.53      8.00 o 
   7   7  12        4.08        3.79      5.45 o 
   8   7  12       56.91       61.21     12.91 o 
   9   7  12        7.57        6.86      5.69 o 
  10   7  12       11.75        1.46      7.22 o 
  11   7  12       20.42       14.57     10.69 o 
   0   8  12      146.35      160.25     11.17 o 
   1   8  12       15.14       13.61      5.80 o 
   2   8  12        5.37        1.12      2.60 o 
   3   8  12        8.70       12.03      5.09 o 
   4   8  12       24.82       18.46      5.52 o 
   5   8  12        7.96        4.44      6.43 o 
   6   8  12       47.27       30.95     12.22 o 
   7   8  12        1.28        3.97      5.12 o 
   8   8  12       15.11       14.86      6.88 o 
   9   8  12        3.90       12.98      7.06 o 
   1   9  12       65.05       64.20     13.87 o 
   2   9  12      125.61      110.51     19.70 o 
   3   9  12       40.94       37.17     11.62 o 
   4   9  12       44.35       47.78      9.76 o 
   5   9  12       16.88       17.08     13.21 o 
   6   9  12        5.13        0.04      4.50 o 
   7   9  12        3.44       10.81      6.02 o 
   0  10  12      124.94      153.27     32.76 o 
   1  10  12        9.00        2.23      8.10 o 
   2  10  12        4.77        3.92     11.72 o 
   3  10  12        6.19       10.18     14.05 o 
   1   1  13        4.25        1.83      1.68 o 
   2   1  13     1075.62     1118.73     15.38 o 
   3   1  13       13.87       11.39      3.28 o 
   4   1  13      976.55     1008.76     15.93 o 
   5   1  13      161.95      155.01      6.39 o 
   6   1  13       48.14       53.73      4.54 o 
   7   1  13        0.32        0.55      2.99 o 
   8   1  13      865.06      953.50     16.46 o 
   9   1  13       31.93       33.26      5.50 o 
  10   1  13        0.15       -3.96      4.15 o 
  11   1  13       25.83       26.81      6.02 o 
  12   1  13      238.72      283.64     10.72 o 
  13   1  13        2.74        6.79      4.38 o 
  14   1  13       42.95       48.83      7.68 o 
   0   2  13       60.74       73.98      7.32 o 
   1   2  13       27.97       24.31      2.42 o 
   2   2  13      217.39      228.49      6.11 o 
   3   2  13      130.63      125.62      6.00 o 
   4   2  13       81.89      100.30      5.14 o 
   5   2  13       71.44       93.88      5.71 o 
   6   2  13        0.80        1.75      2.98 o 
   7   2  13       16.10       10.87      3.22 o 
   8   2  13       11.28       10.59      2.95 o 
   9   2  13      129.45      142.53      6.16 o 
  10   2  13        1.39        2.23      3.56 o 
  11   2  13        2.83        1.82      3.47 o 
  12   2  13        0.43        2.28      3.93 o 
  13   2  13        1.96        0.97      4.04 o 
  14   2  13        0.04       -0.01      5.08 o 
   1   3  13        0.14        2.17      1.78 o 
   2   3  13      690.22      735.77     12.30 o 
   3   3  13      154.87      158.34      9.78 o 
   4   3  13      994.15     1057.07     25.82 o 
   5   3  13       23.59       22.13      6.11 o 
   6   3  13      110.52      112.65      4.37 o 
   7   3  13        4.94        5.71      2.90 o 
   8   3  13       15.06       21.75      3.90 o 
   9   3  13       79.53       86.50      6.07 o 
  10   3  13        0.59        1.94      2.34 o 
  11   3  13        1.10        2.74      4.43 o 
  12   3  13       10.30        2.19      4.49 o 
  13   3  13        0.15        4.75      5.62 o 
  14   3  13        1.26        2.41      5.85 o 
   0   4  13     6028.13     6533.03    130.13 o 
   1   4  13        7.74       10.09      2.67 o 
   2   4  13       85.83      103.74      8.03 o 
   3   4  13        3.90        3.06      3.91 o 
   4   4  13      974.83     1053.18     25.06 o 
   5   4  13       33.43       29.98      5.53 o 
   6   4  13      658.01      715.78     15.79 o 
   7   4  13      185.38      202.20      9.51 o 
   8   4  13       22.04       18.83      3.90 o 
   9   4  13       13.26       19.32      6.06 o 
  10   4  13      209.65      208.65     16.74 o 
  11   4  13        9.62       13.81      6.91 o 
  12   4  13        0.04        3.04      6.18 o 
  13   4  13        3.12       12.22      8.15 o 
   1   5  13      235.85      217.64      6.68 o 
   2   5  13      185.39      172.78      9.61 o 
   3   5  13       12.62        9.01      6.01 o 
   4   5  13       81.21       85.39      7.87 o 
   5   5  13      136.76      143.78     14.07 o 
   6   5  13       38.83       39.20      8.63 o 
   7   5  13       53.44       47.90      7.89 o 
   8   5  13      108.74      104.05     10.36 o 
   9   5  13        3.22        5.14      4.82 o 
  10   5  13        9.50        3.57      6.24 o 
  11   5  13        3.42        1.84      4.84 o 
  12   5  13        3.62        4.55      5.63 o 
   0   6  13       17.12       16.01      5.21 o 
   1   6  13      170.06      161.28     14.92 o 
   2   6  13       67.65       76.50      8.65 o 
   3   6  13       47.31       45.91      8.21 o 
   4   6  13       32.70       47.32      8.67 o 
   5   6  13       93.29      101.56     11.09 o 
   6   6  13       25.46       29.03      5.40 o 
   7   6  13      130.84      119.67     22.26 o 
   8   6  13        4.25       -0.76      6.41 o 
   9   6  13        5.76        3.35      5.75 o 
  10   6  13        7.29        6.44      6.65 o 
  11   6  13       51.58       18.62      9.79 o 
   1   7  13       36.36       43.24      7.49 o 
   2   7  13       74.04       72.28     13.16 o 
   3   7  13        3.75        5.59      4.09 o 
   4   7  13        1.40        4.77      4.86 o 
   5   7  13       78.62       69.21     16.09 o 
   6   7  13        4.66        1.26      4.82 o 
   7   7  13       12.38        6.70      6.74 o 
   8   7  13        0.01       -1.79      6.01 o 
   9   7  13       20.11       16.06      7.67 o 
  10   7  13       10.66       13.72      7.93 o 
   0   8  13      380.96      438.79     33.93 o 
   1   8  13        2.32       -1.50      4.65 o 
   2   8  13        7.28        7.99      6.71 o 
   3   8  13       60.39       38.23     12.24 o 
   4   8  13       88.18       36.43     14.50 o 
   5   8  13        9.32        3.25      6.44 o 
   6   8  13       19.60       11.74      7.01 o 
   7   8  13       23.21       18.32      7.11 o 
   8   8  13       19.22        2.97      5.11 o 
   1   9  13       15.76       14.97     10.99 o 
   2   9  13      156.03      127.62     30.41 o 
   3   9  13        7.42        6.39      6.47 o 
   4   9  13       36.28       16.10      8.69 o 
   5   9  13        6.89        8.24      9.66 o 
   6   9  13       76.32       63.22     13.75 o 
   0  10  13       79.83       77.20     29.40 o 
   1  10  13        0.00        4.24     10.76 o 
   0   0  14      184.39      197.07     12.15 o 
   1   0  14      492.24      462.80     23.25 o 
   2   0  14      126.23      132.60      9.97 o 
   3   0  14      130.02      153.00      9.25 o 
   4   0  14      618.34      698.39     16.54 o 
   5   0  14      258.73      277.33     13.22 o 
   6   0  14      125.90      127.58      8.78 o 
   7   0  14      465.50      468.34     16.10 o 
   8   0  14      345.87      373.34     14.64 o 
   9   0  14      179.56      192.00     13.93 o 
  10   0  14        0.00       -0.59      4.01 o 
  11   0  14       24.04       26.18      8.74 o 
  12   0  14      102.96      112.42     12.34 o 
  13   0  14        9.76       27.65      9.22 o 
  14   0  14        2.19       -5.58      9.39 o 
   1   1  14       32.34       32.10      4.81 o 
   2   1  14      180.07      198.64      7.83 o 
   3   1  14        1.48        2.47      3.30 o 
   4   1  14      336.34      355.06     10.04 o 
   5   1  14       95.77      128.08      7.05 o 
   6   1  14       87.67       81.37      5.36 o 
   7   1  14       55.36       45.12      5.22 o 
   8   1  14        0.46        1.60      2.95 o 
   9   1  14       19.90       22.05      5.17 o 
  10   1  14        7.49       12.66      4.77 o 
  11   1  14       28.01       20.01      4.47 o 
  12   1  14        1.62       -1.25      3.97 o 
  13   1  14       48.71       48.94      6.34 o 
  14   1  14       12.03       12.11      6.84 o 
   0   2  14       11.56       12.58      4.48 o 
   1   2  14      141.72      142.56      5.60 o 
   2   2  14      165.03      174.02      4.87 o 
   3   2  14      724.11      696.44     13.17 o 
   4   2  14        1.65        4.03      2.91 o 
   5   2  14      688.04      679.33     11.75 o 
   6   2  14      115.19      126.96      6.71 o 
   7   2  14     1085.45     1125.77     17.62 o 
   8   2  14       85.33       83.61      5.19 o 
   9   2  14        4.43        0.75      2.61 o 
  10   2  14        0.43        5.07      3.84 o 
  11   2  14      191.09      197.93      7.87 o 
  12   2  14       60.24       62.72      8.17 o 
  13   2  14       59.77       63.84      8.05 o 
   1   3  14      698.07      740.47      9.87 o 
   2   3  14      149.14      156.61      6.76 o 
   3   3  14      984.14     1060.72     23.62 o 
   4   3  14       21.68       21.47      8.93 o 
   5   3  14      893.77      926.27     20.82 o 
   6   3  14      348.64      354.35      7.85 o 
   7   3  14        9.82        9.22      3.00 o 
   8   3  14        0.89       -0.37      2.99 o 
   9   3  14      483.58      509.01     14.14 o 
  10   3  14       53.63       54.55      5.79 o 
  11   3  14       39.75       32.87      6.31 o 
  12   3  14        9.50       11.32      5.47 o 
  13   3  14       11.77        3.00      6.61 o 
   0   4  14     2634.25     2996.19     58.15 o 
   1   4  14       34.86       39.09      3.97 o 
   2   4  14       11.21       14.71      4.86 o 
   3   4  14        4.99        8.73      5.68 o 
   4   4  14      641.86      700.67     19.27 o 
   5   4  14       26.84       15.99      4.82 o 
   6   4  14       15.31       17.21      6.52 o 
   7   4  14       19.85       23.58      5.44 o 
   8   4  14        3.69       -0.07      4.84 o 
   9   4  14       28.53       33.89      7.29 o 
  10   4  14        6.25       16.75      6.68 o 
  11   4  14       48.92       29.11      9.86 o 
  12   4  14        6.95        4.48      7.81 o 
   1   5  14        0.42       10.39      9.20 o 
   2   5  14       15.94       17.05      4.29 o 
   3   5  14       32.26       26.93      6.81 o 
   4   5  14        3.22        7.63      6.07 o 
   5   5  14      176.80      207.05     12.61 o 
   6   5  14       13.49       11.42      5.28 o 
   7   5  14       31.24       27.46      7.61 o 
   8   5  14        2.32        4.03      5.01 o 
   9   5  14       69.80       67.44     14.57 o 
  10   5  14        0.17        0.45      5.30 o 
  11   5  14      156.98      184.73     17.03 o 
  12   5  14       19.61       19.36      8.30 o 
   0   6  14        1.71        6.34      4.11 o 
   1   6  14        0.00       -0.84      6.55 o 
   2   6  14        0.75        1.62      3.76 o 
   3   6  14       71.21       72.25     11.67 o 
   4   6  14        8.46        0.93      5.02 o 
   5   6  14       35.01       34.81      8.98 o 
   6   6  14       10.20       10.73      4.72 o 
   7   6  14       56.64       42.63     13.36 o 
   8   6  14        1.36        1.76      5.04 o 
   9   6  14       23.74       17.62      8.97 o 
  10   6  14        3.06        5.43      7.38 o 
  11   6  14       23.92        9.46      8.61 o 
   1   7  14      105.64      112.42     17.30 o 
   2   7  14        6.40       -4.87      5.60 o 
   3   7  14       40.20       23.29      7.35 o 
   4   7  14       71.70       58.03     13.94 o 
   5   7  14      119.69      130.51     20.14 o 
   6   7  14        6.02        7.77      5.72 o 
   7   7  14        1.89        7.08      7.16 o 
   8   7  14       49.98       52.91      9.80 o 
   9   7  14       17.11       15.58      9.90 o 
   0   8  14        3.72        4.75     10.74 o 
   1   8  14       65.86       43.17     15.15 o 
   2   8  14        2.93       -2.80      5.70 o 
   3   8  14       49.21        2.30      8.75 o 
   4   8  14        5.10        0.12     11.48 o 
   5   8  14        0.11       -4.09      9.17 o 
   6   8  14       10.90       11.56      7.02 o 
   7   8  14       23.09       15.30      6.68 o 
   8   8  14        0.28        1.82      5.53 o 
   1   9  14       11.01       13.63     13.29 o 
   2   9  14       18.98       18.43     11.10 o 
   3   9  14       29.87       13.78     15.17 o 
   4   9  14       10.71       -4.00      9.93 o 
   5   9  14       17.22       16.19     14.06 o 
   1   1  15        3.87        3.74      2.41 o 
   2   1  15      654.47      722.86     14.15 o 
   3   1  15       73.58       70.86      5.59 o 
   4   1  15      115.83      138.11      6.82 o 
   5   1  15        3.83        6.06      3.45 o 
   6   1  15      159.97      169.39      6.79 o 
   7   1  15        8.24       10.33      3.49 o 
   8   1  15      116.86      136.41      6.89 o 
   9   1  15        0.43        0.65      3.57 o 
  10   1  15        0.11       -3.13      3.47 o 
  11   1  15       13.75       10.13      3.72 o 
  12   1  15       89.62       91.38      8.72 o 
  13   1  15        0.00        1.50      5.10 o 
   0   2  15       57.01       50.08      5.13 o 
   1   2  15        0.00        2.46      2.46 o 
   2   2  15       10.29        9.41      2.52 o 
   3   2  15      151.60      196.57      8.89 o 
   4   2  15        0.04        2.26      3.42 o 
   5   2  15      247.28      253.55      7.83 o 
   6   2  15        4.40        0.55      3.47 o 
   7   2  15       33.50       41.48      4.77 o 
   8   2  15        2.60        0.95      3.64 o 
   9   2  15       33.13       23.52      3.86 o 
  10   2  15        0.40       -1.21      3.52 o 
  11   2  15        5.08        3.94      4.06 o 
  12   2  15        2.02        0.33      5.01 o 
  13   2  15       10.11        4.60      5.38 o 
   1   3  15      319.98      335.03      6.12 o 
   2   3  15       45.71       45.12      2.55 o 
   3   3  15       23.11       21.46      5.37 o 
   4   3  15        0.91        0.12      2.97 o 
   5   3  15        0.04       -0.79      3.71 o 
   6   3  15        0.12       -1.01      2.41 o 
   7   3  15       91.83       85.32      4.49 o 
   8   3  15        0.02        1.99      2.89 o 
   9   3  15       32.92       25.90      4.71 o 
  10   3  15       11.18       11.98      4.64 o 
  11   3  15       55.46       71.80      9.41 o 
  12   3  15        8.99        7.11      9.11 o 
  13   3  15        7.40       12.36     12.96 o 
   0   4  15      957.80     1042.98     30.44 o 
   1   4  15       27.77       25.00      3.68 o 
   2   4  15      116.23      112.79      7.30 o 
   3   4  15      596.26      636.69     18.68 o 
   4   4  15      235.32      257.53     12.60 o 
   5   4  15        1.47        3.80      4.36 o 
   6   4  15      272.15      268.07     14.09 o 
   7   4  15       16.19       15.29      6.29 o 
   8   4  15       74.68       78.25     14.54 o 
   9   4  15       34.04       43.27      7.17 o 
  10   4  15      151.64      164.08     22.33 o 
  11   4  15        1.28       -2.71      5.20 o 
  12   4  15        0.64        1.23      5.51 o 
   1   5  15      112.32      102.26     11.27 o 
   2   5  15      159.64      175.74      8.00 o 
   3   5  15      204.33      220.50     13.48 o 
   4   5  15       15.90        9.13      6.91 o 
   5   5  15        3.36       -0.44      5.32 o 
   6   5  15       31.04       12.29      7.68 o 
   7   5  15       22.54       18.27      5.88 o 
   8   5  15       41.33       22.84      7.40 o 
   9   5  15       89.31       53.66     14.51 o 
  10   5  15        0.02       -0.22      6.34 o 
  11   5  15        0.39        3.11      7.66 o 
   0   6  15       87.92       94.38     11.94 o 
   1   6  15        5.58        6.69      9.55 o 
   2   6  15        1.99        3.18      2.98 o 
   3   6  15      139.43      160.75     16.71 o 
   4   6  15       56.58       32.60     12.27 o 
   5   6  15       46.31       26.56     16.35 o 
   6   6  15       34.67       25.44     13.69 o 
   7   6  15      127.26      110.91     26.81 o 
   8   6  15       43.80       32.69     12.25 o 
   9   6  15       66.36       52.83     10.54 o 
  10   6  15       38.89       39.60      9.62 o 
   1   7  15        0.66        0.89      4.81 o 
   2   7  15       17.81        3.75      8.77 o 
   3   7  15       30.94       16.15     10.11 o 
   4   7  15        5.49       16.28     12.17 o 
   5   7  15        9.55        5.34      6.11 o 
   6   7  15        2.03       -0.43      5.33 o 
   7   7  15        1.35        2.54      5.39 o 
   8   7  15       15.96       10.55      6.91 o 
   9   7  15        0.12        5.70      6.13 o 
   0   8  15       27.97       36.02     26.70 o 
   1   8  15        0.04        1.87      8.41 o 
   2   8  15       21.42        9.28      9.23 o 
   3   8  15        1.08       -1.28      8.17 o 
   4   8  15       20.98       12.95     10.60 o 
   5   8  15        1.08        6.96     16.83 o 
   6   8  15       26.47       19.29      9.62 o 
   7   8  15        3.02       -0.04     16.31 o 
   1   9  15        4.50        1.17      9.08 o 
   2   9  15      106.25      136.38     21.56 o 
   3   9  15        1.26        3.32     12.75 o 
   0   0  16      437.90      457.69     38.25 o 
   1   0  16        1.81        1.35      3.35 o 
   2   0  16       28.70       22.82      5.74 o 
   3   0  16       81.69       79.09      8.10 o 
   4   0  16        0.15       -1.80      3.32 o 
   5   0  16       16.39       22.74      4.29 o 
   6   0  16      177.44      215.21     10.66 o 
   7   0  16        3.12        4.68      4.92 o 
   8   0  16        0.14        0.21      4.60 o 
   9   0  16        8.62        9.54      7.12 o 
  10   0  16      185.01      204.13     13.25 o 
  11   0  16        0.24        8.09      7.33 o 
  12   0  16       48.95       67.69      8.02 o 
  13   0  16       30.28       36.25     12.06 o 
   1   1  16       12.12       10.25      4.25 o 
   2   1  16      480.20      510.37     10.60 o 
   3   1  16       57.79       53.25      5.05 o 
   4   1  16      140.84      154.77      6.78 o 
   5   1  16        0.87        0.24      2.73 o 
   6   1  16      216.16      226.49      7.93 o 
   7   1  16        1.58        0.84      3.04 o 
   8   1  16       34.51       31.17      4.43 o 
   9   1  16       68.25       74.65      5.71 o 
  10   1  16        0.50        4.68      3.24 o 
  11   1  16        8.66        5.83      3.82 o 
  12   1  16        0.21        4.80      5.59 o 
  13   1  16       17.87       14.47      7.01 o 
   0   2  16      248.71      250.62      9.62 o 
   1   2  16       75.95       78.95      4.78 o 
   2   2  16      432.59      476.97      8.88 o 
   3   2  16        1.46        0.84      2.42 o 
   4   2  16       80.79       91.79      5.44 o 
   5   2  16       24.96       23.61      4.61 o 
   6   2  16      293.16      363.53     10.14 o 
   7   2  16       53.32       58.15      5.42 o 
   8   2  16        2.30        2.90      3.75 o 
   9   2  16        2.25        5.25      4.57 o 
  10   2  16       52.14       57.98      8.47 o 
  11   2  16        2.34        6.05      5.47 o 
  12   2  16       13.79       16.28      7.33 o 
   1   3  16        1.21        1.25      2.37 o 
   2   3  16      126.29      143.18      4.19 o 
   3   3  16      215.42      234.69     11.27 o 
   4   3  16      108.78      112.80      7.36 o 
   5   3  16        0.13        0.72      3.74 o 
   6   3  16       71.76       81.06      7.97 o 
   7   3  16       69.96       78.78      4.69 o 
   8   3  16       48.20       58.19      6.53 o 
   9   3  16        6.73        5.17      6.34 o 
  10   3  16        0.14        3.47      6.44 o 
  11   3  16        0.30        0.61      6.25 o 
  12   3  16       11.73       20.27      9.20 o 
   0   4  16     1391.07     1522.39     36.85 o 
   1   4  16      198.63      192.73      8.44 o 
   2   4  16       85.82       83.73      7.08 o 
   3   4  16      301.74      324.10     12.15 o 
   4   4  16      614.06      641.87     18.97 o 
   5   4  16        0.13        2.76      6.35 o 
   6   4  16       54.87       50.84      8.41 o 
   7   4  16       36.03       25.00      9.94 o 
   8   4  16       15.29       10.72      6.74 o 
   9   4  16        0.92        4.41      6.84 o 
  10   4  16        0.74       -2.75      6.14 o 
  11   4  16        0.94        1.87      6.23 o 
   1   5  16       96.04      103.45     13.05 o 
   2   5  16      219.43      245.98      9.58 o 
   3   5  16        0.00       -0.75      3.92 o 
   4   5  16       51.00       33.40      8.70 o 
   5   5  16       14.61        8.22      6.56 o 
   6   5  16       45.19       40.64     14.09 o 
   7   5  16        0.00        1.90      6.54 o 
   8   5  16        1.26        2.29      6.11 o 
   9   5  16        0.37        5.20      8.21 o 
  10   5  16        3.20        4.65      5.76 o 
   0   6  16       27.65       30.56     11.82 o 
   1   6  16        8.46       11.79     10.81 o 
   2   6  16        3.37       -1.94      7.57 o 
   3   6  16        4.81        7.09      5.07 o 
   4   6  16       45.09       20.68     12.30 o 
   5   6  16        2.99       10.76      8.99 o 
   6   6  16       32.07       10.90      8.26 o 
   7   6  16        0.91        3.75      7.48 o 
   8   6  16       15.28        7.91      7.16 o 
   9   6  16       17.35        6.39      6.48 o 
   1   7  16       19.51       13.98      9.48 o 
   2   7  16       94.07       65.60     28.70 o 
   3   7  16        6.46       -8.61      8.61 o 
   4   7  16       85.08       94.85     26.98 o 
   5   7  16       52.38       37.38     17.78 o 
   6   7  16       30.07       11.06      9.41 o 
   7   7  16        7.28        6.28      9.26 o 
   8   7  16      109.98      121.99     22.96 o 
   0   8  16       58.47       48.47     35.88 o 
   1   8  16        0.60        5.01      8.16 o 
   2   8  16        0.05      -11.91     12.25 o 
   3   8  16       16.42        0.90      7.67 o 
   4   8  16       12.99        0.83     10.71 o 
   5   8  16        0.25       -2.07      8.97 o 
   1   1  17      297.21      301.83      7.39 o 
   2   1  17       39.35       43.88      5.04 o 
   3   1  17       29.09       27.20      4.18 o 
   4   1  17       42.00       41.02      5.04 o 
   5   1  17      430.28      456.57     11.04 o 
   6   1  17      134.09      138.19      6.77 o 
   7   1  17        0.59       -0.72      3.16 o 
   8   1  17        8.20        9.22      3.68 o 
   9   1  17      174.36      209.99     10.01 o 
  10   1  17       34.62       22.62      4.66 o 
  11   1  17        5.90        5.03      5.39 o 
  12   1  17       11.11       14.96      6.58 o 
   0   2  17       18.84       18.90      4.42 o 
   1   2  17      173.24      206.85      6.97 o 
   2   2  17      135.60      139.42      5.51 o 
   3   2  17      202.85      230.10      6.61 o 
   4   2  17       55.37       48.90      5.42 o 
   5   2  17      248.45      287.02      8.31 o 
   6   2  17       28.86       22.02      3.61 o 
   7   2  17      216.21      253.35      9.07 o 
   8   2  17       13.43       19.05      4.96 o 
   9   2  17       31.63       27.81      5.78 o 
  10   2  17       11.43        7.38      5.84 o 
  11   2  17       57.84       42.28      9.79 o 
  12   2  17        6.01        3.69      6.49 o 
   1   3  17       79.61       89.03      4.23 o 
   2   3  17      993.15     1036.52     20.59 o 
   3   3  17        1.51        9.00      4.98 o 
   4   3  17      516.25      582.63     14.51 o 
   5   3  17      103.75      124.73     13.23 o 
   6   3  17       63.41       69.80      7.84 o 
   7   3  17       13.50       20.05      6.62 o 
   8   3  17       27.80       22.64      7.78 o 
   9   3  17       33.02       32.70      7.16 o 
  10   3  17        3.83       -1.78      7.47 o 
  11   3  17        2.08        0.38      7.27 o 
   0   4  17      284.25      298.93     13.55 o 
   1   4  17      212.40      212.22     12.30 o 
   2   4  17        3.35        1.46      4.09 o 
   3   4  17      273.71      319.87     12.41 o 
   4   4  17       46.38       46.53      6.73 o 
   5   4  17        1.23        6.18      6.30 o 
   6   4  17        0.11       -0.12      4.47 o 
   7   4  17       76.55       78.16     14.04 o 
   8   4  17       14.88       10.33      8.16 o 
   9   4  17        9.80        8.50      6.60 o 
  10   4  17        9.29       15.10      8.92 o 
  11   4  17       46.40       53.31     12.54 o 
   1   5  17       84.33      101.87     11.18 o 
   2   5  17        2.83        4.45      4.14 o 
   3   5  17        0.11       -2.22      4.57 o 
   4   5  17       22.97       10.71      4.67 o 
   5   5  17       46.89       24.69     10.13 o 
   6   5  17       26.51       14.62      8.24 o 
   7   5  17        6.90        2.27      5.86 o 
   8   5  17        0.06        5.73      8.48 o 
   9   5  17        2.58        5.58      6.76 o 
  10   5  17        5.63       21.43     12.41 o 
   0   6  17        0.88       -6.53     26.08 o 
   1   6  17       25.56       12.80     12.44 o 
   2   6  17       23.68       14.01      8.36 o 
   3   6  17       74.24       34.00     20.37 o 
   4   6  17        3.07        1.93      6.94 o 
   5   6  17       11.87       -0.67      5.70 o 
   6   6  17       12.92        4.66      8.89 o 
   7   6  17       11.89        1.58      6.54 o 
   8   6  17        0.21        0.54      6.09 o 
   1   7  17       11.92        8.23     13.12 o 
   2   7  17        1.70       18.27     12.31 o 
   3   7  17        8.64       17.02      9.35 o 
   4   7  17       28.65        8.41     13.67 o 
   5   7  17        1.03       -2.53      8.38 o 
   6   7  17       10.33       15.75     17.83 o 
   7   7  17        0.57        1.80      7.43 o 
   0   8  17      137.59       97.65     96.27 o 
   1   8  17       15.31       20.18     13.78 o 
   2   8  17        5.71       21.42     11.30 o 
   3   8  17        8.28       13.71     10.57 o 
   4   8  17       45.72       17.25     13.68 o 
   0   0  18       65.59       66.66     13.18 o 
   1   0  18       44.07       45.59      7.13 o 
   2   0  18       19.81       19.01      4.87 o 
   3   0  18       41.63       22.63      7.45 o 
   4   0  18        2.62        4.46      3.94 o 
   5   0  18        4.03        5.55      6.19 o 
   6   0  18        7.78        8.28      5.67 o 
   7   0  18        3.49        5.14      4.46 o 
   8   0  18        0.02        6.10      5.95 o 
   9   0  18       24.90       24.41      7.63 o 
  10   0  18       20.77       22.60      6.36 o 
  11   0  18       37.80       28.27      9.09 o 
   1   1  18       51.71       51.10      5.26 o 
   2   1  18       41.03       50.31      5.65 o 
   3   1  18       13.29       14.78      3.89 o 
   4   1  18       13.65       10.96      3.88 o 
   5   1  18        1.36        1.80      3.36 o 
   6   1  18        9.40       11.72      4.57 o 
   7   1  18        7.29        6.80      4.12 o 
   8   1  18        0.08       -3.47      3.48 o 
   9   1  18        3.71        9.47      5.05 o 
  10   1  18        1.94       -2.88      3.33 o 
  11   1  18        0.06        4.37      4.91 o 
   0   2  18      167.83      183.29     10.34 o 
   1   2  18        7.87        6.95      3.10 o 
   2   2  18       10.28        7.15      3.18 o 
   3   2  18       58.66       53.63      3.97 o 
   4   2  18      318.48      334.07      9.80 o 
   5   2  18       28.47       22.53      4.80 o 
   6   2  18      120.50      144.57      7.58 o 
   7   2  18        6.58        2.54      3.39 o 
   8   2  18       97.68       88.90     11.58 o 
   9   2  18        0.61        0.71      4.56 o 
  10   2  18      168.55      202.97     22.53 o 
  11   2  18       18.98       17.38      7.25 o 
   1   3  18        1.17        3.80      2.53 o 
   2   3  18      224.27      233.01      6.71 o 
   3   3  18      148.35      181.63     11.98 o 
   4   3  18       10.32        7.59      5.90 o 
   5   3  18        0.49        2.12      2.99 o 
   6   3  18      177.69      146.17     27.60 o 
   7   3  18       38.61       26.84      7.54 o 
   8   3  18       96.76       93.40     21.32 o 
   9   3  18       10.88        9.02      6.71 o 
  10   3  18        0.66        8.70      8.25 o 
   0   4  18        4.35       -2.42      5.12 o 
   1   4  18        6.68        2.48      3.19 o 
   2   4  18        0.19       -1.32      3.84 o 
   3   4  18       16.56       14.98      5.71 o 
   4   4  18       10.24       12.08      4.97 o 
   5   4  18        8.78        3.19      4.66 o 
   6   4  18       10.29       10.60      6.39 o 
   7   4  18        0.75        6.31      7.02 o 
   8   4  18       35.15       16.45      7.68 o 
   9   4  18        5.25       13.41     10.22 o 
  10   4  18        0.07       -5.51      7.99 o 
   1   5  18        0.49       -2.56      7.55 o 
   2   5  18       30.25       44.15     19.49 o 
   3   5  18       73.94       78.66     18.51 o 
   4   5  18       11.12        6.71      4.51 o 
   5   5  18       42.92       20.01      8.74 o 
   6   5  18       86.73      107.72     26.12 o 
   7   5  18       92.33       82.45     26.37 o 
   8   5  18       43.62       24.27     11.02 o 
   9   5  18        1.21       -0.57      6.85 o 
   0   6  18       23.29       35.87     24.46 o 
   1   6  18       50.79       41.57     14.82 o 
   2   6  18        4.27        5.00      7.77 o 
   3   6  18        4.59       -0.74      9.15 o 
   4   6  18       29.50        4.97      7.23 o 
   5   6  18       64.38       50.07     22.23 o 
   6   6  18       26.16       17.34     10.13 o 
   7   6  18       23.91        6.27     10.86 o 
   1   7  18        4.10        3.72     12.61 o 
   2   7  18       49.28       18.82     14.92 o 
   3   7  18        0.12       -5.99     10.26 o 
   4   7  18        4.81       -0.96     14.27 o 
   5   7  18       16.00       12.28     10.55 o 
   1   1  19       34.18       31.06      4.08 o 
   2   1  19        0.07        0.41      2.67 o 
   3   1  19        4.90        0.95      3.18 o 
   4   1  19        5.07        7.22      3.60 o 
   5   1  19        1.24        1.76      3.48 o 
   6   1  19        5.27        3.51      3.84 o 
   7   1  19        4.06        3.36      4.44 o 
   8   1  19       57.28       81.77      5.79 o 
   9   1  19        0.07        5.10      4.37 o 
  10   1  19       57.34       59.37      7.37 o 
   0   2  19      227.51      278.13     10.60 o 
   1   2  19        9.94       11.58      4.04 o 
   2   2  19       88.76      101.26      6.25 o 
   3   2  19        2.29        2.10      2.24 o 
   4   2  19       43.18       46.46      5.16 o 
   5   2  19       38.43       41.01      5.07 o 
   6   2  19      176.33      210.38      9.17 o 
   7   2  19        0.01        3.21      4.88 o 
   8   2  19        2.89        2.54      5.56 o 
   9   2  19        2.00        0.74      4.73 o 
  10   2  19        2.60        1.83      7.59 o 
   1   3  19      103.61       97.92      5.42 o 
   2   3  19      516.14      540.10     13.30 o 
   3   3  19       12.31       11.47      4.76 o 
   4   3  19       21.06       21.74      5.37 o 
   5   3  19       14.55        9.39      4.15 o 
   6   3  19      273.23      305.09     21.48 o 
   7   3  19        0.04        2.17      6.33 o 
   8   3  19       71.50       80.26     15.85 o 
   9   3  19        1.88       10.32      8.44 o 
   0   4  19       79.36       74.73     11.46 o 
   1   4  19        0.04       -3.99      3.99 o 
   2   4  19       29.47       25.54      6.72 o 
   3   4  19       58.24       34.72      7.70 o 
   4   4  19        0.72        2.76      4.50 o 
   5   4  19        0.92        0.61      5.05 o 
   6   4  19        2.90        0.15      5.45 o 
   7   4  19        2.21        4.89      5.97 o 
   8   4  19        0.02       -2.13      7.39 o 
   9   4  19       11.67        0.32      8.82 o 
   1   5  19        4.51       -1.41     10.11 o 
   2   5  19      162.80      169.25     22.64 o 
   3   5  19        5.30        2.98      7.28 o 
   4   5  19       13.94        5.70      8.28 o 
   5   5  19        0.87        3.39      5.76 o 
   6   5  19        0.02        4.64      6.01 o 
   7   5  19        0.05       -0.97      5.67 o 
   8   5  19        3.54      -10.60     10.60 o 
   0   6  19       58.93       63.43     27.64 o 
   1   6  19        4.85        6.56     13.59 o 
   2   6  19       22.23       18.88     13.80 o 
   3   6  19        6.44        4.33      8.37 o 
   4   6  19       87.04       37.17     25.88 o 
   5   6  19        0.49       -0.14      7.03 o 
   6   6  19      100.54      122.58     32.79 o 
   1   7  19       10.05       -2.05     12.15 o 
   2   7  19       31.59       34.06     15.48 o 
   3   7  19       15.72       16.58     10.88 o 
   0   0  20      251.48      252.51     31.31 o 
   1   0  20      159.90      173.02     10.84 o 
   2   0  20       13.26       10.38      5.44 o 
   3   0  20      482.63      561.73     17.77 o 
   4   0  20        9.71       13.90      7.41 o 
   5   0  20        6.26       -0.02      5.46 o 
   6   0  20       59.31       52.33     10.00 o 
   7   0  20      117.28      121.51     21.86 o 
   8   0  20       14.58        8.05      6.89 o 
   9   0  20        4.19        1.21      7.41 o 
   1   1  20       66.86       73.33      5.36 o 
   2   1  20       23.70       19.30      4.20 o 
   3   1  20       42.15       31.62      5.89 o 
   4   1  20       20.14       13.41      4.51 o 
   5   1  20       85.32       90.65     10.64 o 
   6   1  20        0.03       -2.27      3.98 o 
   7   1  20        9.22        5.57      4.40 o 
   8   1  20       25.70       27.61      7.62 o 
   9   1  20       18.76       23.47      7.50 o 
   0   2  20        8.62        9.90      5.51 o 
   1   2  20       26.21       24.39      3.58 o 
   2   2  20       32.77       23.34      4.52 o 
   3   2  20       45.52       44.86      4.28 o 
   4   2  20        6.67        6.62      3.21 o 
   5   2  20        9.16        6.67      5.24 o 
   6   2  20      109.37      130.34     12.31 o 
   7   2  20        0.11       -2.90      5.40 o 
   8   2  20        3.77       -0.68      5.60 o 
   9   2  20        3.64        4.33      5.89 o 
   1   3  20       64.61       75.52     11.30 o 
   2   3  20       26.34       19.87      5.22 o 
   3   3  20       23.14       21.40      5.76 o 
   4   3  20        6.32        2.82      4.84 o 
   5   3  20       15.86       24.44      5.71 o 
   6   3  20        1.53        4.26      6.34 o 
   7   3  20       48.94       45.74      8.12 o 
   8   3  20       65.95       61.61     14.28 o 
   0   4  20       72.01       45.70     56.09 o 
   1   4  20        0.01       10.37      6.74 o 
   2   4  20        0.25        5.05      7.56 o 
   3   4  20        7.99        3.71      8.70 o 
   4   4  20       27.06       16.71      6.91 o 
   5   4  20        0.29        4.97      5.63 o 
   6   4  20        0.06        3.76      6.32 o 
   7   4  20        5.60        4.02      6.55 o 
   8   4  20        0.33       -6.40      7.85 o 
   1   5  20       74.01       93.09     27.68 o 
   2   5  20       33.80       -0.81     10.90 o 
   3   5  20        5.97       11.07      7.95 o 
   4   5  20        0.82       -3.37      6.32 o 
   5   5  20       23.26       31.06     15.05 o 
   6   5  20       42.46       26.85     11.10 o 
   0   6  20        2.85      -15.91     17.63 o 
   1   6  20        0.06       11.42     14.03 o 
   2   6  20       20.66       25.56     15.95 o 
   3   6  20        0.30       22.77     16.13 o 
   4   6  20        2.98        3.18      8.06 o 
   1   1  21       26.99       29.86      4.33 o 
   2   1  21        2.15        1.86      2.50 o 
   3   1  21        1.26        1.91      3.71 o 
   4   1  21        0.63        3.03      4.09 o 
   5   1  21        5.58        1.03      4.56 o 
   6   1  21       19.18       18.38      5.77 o 
   7   1  21        2.55       10.10      6.66 o 
   8   1  21       29.62       17.76      7.94 o 
   0   2  21      202.44      210.52      9.58 o 
   1   2  21       10.40        9.82      3.34 o 
   2   2  21        0.36       -0.60      3.09 o 
   3   2  21        0.01       -0.62      3.50 o 
   4   2  21      115.29      101.64     11.60 o 
   5   2  21       34.14       24.83      8.08 o 
   6   2  21       41.33       28.67      8.80 o 
   7   2  21        6.44        7.79      5.59 o 
   8   2  21       19.78       24.15      8.83 o 
   1   3  21        9.57       -3.18      7.56 o 
   2   3  21      166.04      200.36     10.13 o 
   3   3  21        8.55        6.32      4.32 o 
   4   3  21       52.14       47.62      8.79 o 
   5   3  21        9.69        9.98      5.48 o 
   6   3  21       34.83       35.28     10.34 o 
   7   3  21        2.47        9.84      6.86 o 
   0   4  21        4.63        0.29     12.62 o 
   1   4  21       29.20        6.73     10.92 o 
   2   4  21        3.10       11.01     13.41 o 
   3   4  21       59.19       60.35     13.02 o 
   4   4  21        6.43       16.82      7.11 o 
   5   4  21       10.44       21.64      9.41 o 
   6   4  21        2.34        5.84      8.23 o 
   1   5  21        7.37       -7.94     12.84 o 
   2   5  21       21.16        7.06     14.11 o 
   3   5  21       17.69       20.84     14.89 o 
   4   5  21       10.60        7.74      6.84 o 
   0   6  21       41.55       45.91     24.29 o 
   0   0  22       79.80       26.66     11.75 o 
   1   0  22        3.83        5.10      4.24 o 
   2   0  22        8.42       -0.42      4.52 o 
   3   0  22       33.46       16.96      8.11 o 
   4   0  22        1.13        0.72      4.68 o 
   5   0  22        1.15        3.01      5.98 o 
   6   0  22        2.12        7.56      6.88 o 
   7   0  22       17.17       19.90     15.48 o 
   1   1  22       14.47       12.94      4.31 o 
   2   1  22        6.59        3.91      3.32 o 
   3   1  22        7.24        5.96      4.36 o 
   4   1  22        0.21       -1.45      4.49 o 
   5   1  22        8.09       -1.82      5.62 o 
   6   1  22        1.00        5.08      5.90 o 
   7   1  22        0.63       -3.63      4.68 o 
   0   2  22       43.63       31.96     11.32 o 
   1   2  22        1.45        2.21      3.91 o 
   2   2  22        6.04        4.46      3.82 o 
   3   2  22        6.72        2.81      4.78 o 
   4   2  22       35.47       27.98      6.64 o 
   5   2  22        1.85        4.82      6.99 o 
   6   2  22       52.43       49.19     10.24 o 
   1   3  22        0.02        3.33     11.44 o 
   2   3  22        3.32       -0.21      7.93 o 
   3   3  22        2.23        2.48      6.96 o 
   4   3  22       16.95       13.06      5.45 o 
   5   3  22       37.21       34.16      7.32 o 
   6   3  22        1.10        6.04      6.43 o 
   0   4  22      258.83      361.90     33.57 o 
   1   4  22        1.87       11.61     12.59 o 
   2   4  22        0.65       -8.36     15.88 o 
   3   4  22        1.15        2.58      6.30 o 
   4   4  22       78.79       59.27     13.49 o 
   1   5  22        6.20       -3.17     11.10 o 
   1   1  23       53.44       47.94      8.25 o 
   2   1  23       58.53       53.80      7.97 o 
   3   1  23        6.45        5.86      4.96 o 
   4   1  23       12.64        9.37      5.31 o 
   5   1  23       15.66       18.47      7.03 o 
   0   2  23        3.88        7.37      7.12 o 
   1   2  23       25.79       20.63      8.85 o 
   2   2  23        1.42       -1.68      4.32 o 
   3   2  23       15.71       10.64      8.08 o 
   4   2  23        0.00        7.67      6.03 o 
   5   2  23       23.27       -2.28     32.67 o 
   1   3  23        6.97        0.38      7.54 o 
   2   3  23        5.42       12.81      8.88 o 
   3   3  23        9.46        8.59      7.58 o 
   0   0  24        0.10       -4.93      5.28 o 
   1   0  24        3.25        6.54      6.77 o 
   2   0  24        5.07       11.80      7.18 o 
   3   0  24       28.40       15.85      5.35 o 
   1   1  24        9.59       11.41      5.51 o 
   2   1  24       22.27       29.11      7.22 o 
   0   2  24       19.44        9.37      8.67 o 
   1   2  24        0.62        1.46      7.22 o 
                                                 
